# Supplementary material for: {4,4′,5,5′-Tetra­methyl-2,2′-[1,1′-(ethane-1,2-diyldinitrilo)diethyl­idyne]diphenolato}nickel(II)–methanol–chloro­form (1/1/1)
Source: Acta Crystallogr Sect E Struct Rep Online. 2008 Aug 6;64(Pt 9):m1116–7. doi: 10.1107/S1600536808024306 (PMC2960584; doi:10.1107/S1600536808024306)
Supplement: Supplementary file 1 [file e-64-m1116-sup1.cif]

##############################################################################
###                                                                        ###
###        Electronic paper (Acta Crystallographica Section E)             ###
###                                                                        ###
##############################################################################
#                                                                            #
# This CIF contains the data in a paper accepted for publication in Acta     #
# Crystallographica Section E. It conforms to the requirements of Notes      #
# for Authors for Section E, and has been peer reviewed under the auspices   #
# of the IUCr Commission on Journals.                                        #
#                                                                            #
# Full details of the Crystallographic Information File format               #
# are given in the paper "The Crystallographic Information File (CIF):       #
# a New Standard Archive File for Crystallography" by S. R. Hall, F. H.      #
# Allen and I. D. Brown [Acta Cryst. (1991), A47, 655-685].                  #
#                                                                            #
# The current version of the core CIF dictionary is obtainable from          #
# ftp://ftp.iucr.org/pub/cif_core.dic. The current version number is 2.4.    #
#                                                                            #
# Software is freely available for graphical display of the structure(s) in  #
# this CIF.  For information consult the CIF home page http://www.iucr.org/  #
# cif/home.html                                                              #
#                                                                            #
# This file may be used for bona fide research purposes within the           #
# scientific community so long as proper attribution is given to the journal # 
# article from which it was obtained.                                        #
#                                                                            #
##############################################################################
                                             
data_global
_audit_creation_method     'form.cif (version 2.0)'
_journal_data_validation_number     ?
_journal_date_recd_electronic     2008-07-10
_journal_date_accepted     2008-07-30
_journal_name_full     'Acta Crystallographica, Section E'
_journal_year     2008
_journal_volume     64
_journal_issue      9
_journal_page_first     m1116
_journal_page_last     m1117
_journal_paper_category     QM
_journal_coeditor_code     LH2659
_publ_contact_author_name     'Prof. Fun Hoong Kun'
_publ_contact_author_address
;
      X-ray Crystallography Unit
      School of Physics
      Universiti Sains Malaysia
      11800 USM, Penang
      MALAYSIA
;
_publ_contact_author_email     hkfun@usm.my
_publ_contact_author_fax     '6 04 6579150'
_publ_contact_author_phone     '6 04 6533652'
_publ_section_title
;\
{4,4',5,5'-Tetramethyl-2,2'-[1,1'-(ethane-1,2-diyldinitrilo)diethylidyne]\
diphenolato}nickel(II)--methanol--chloroform (1/1/1)
;
loop_
    _publ_author_name
    _publ_author_footnote
    _publ_author_address
    'Hoong-Kun Fun' ?
;     X-ray Crystallography Unit
      School of Physics
      Universiti Sains Malaysia
      11800 USM, Penang
      Malaysia
;
    'Reza Kia'
;
      Additional correspondance author, e-mail: zsrkk@yahoo.com.
;
;     X-ray Crystallography Unit
      School of Physics
      Universiti Sains Malaysia
      11800 USM, Penang
      Malaysia
;
data_I
_audit_creation_method     SHELXL-97
_chemical_name_systematic
;
{4,4',5,5'-Tetramethyl-2,2'-[1,1'-(ethane-1,2-
diyldinitrilo)diethylidyne]diphenolato}nickel(II)--methanol--chloroform (1/1/1)
;
_chemical_name_common
;
;
_chemical_formula_moiety     'C22 H26 N2 Ni O2, C H4 O, C H Cl3'
_chemical_formula_sum     'C24 H31 Cl3 N2 Ni O3'
_chemical_formula_iupac     '[Ni (C22 H26 N2 O2)], C H4 O, C H Cl3'
_chemical_formula_weight     560.59
_chemical_melting_point     ?
_symmetry_cell_setting     triclinic
_symmetry_space_group_name_H-M     'P -1'
_symmetry_space_group_name_Hall     '-P 1'
loop_
    _symmetry_equiv_pos_as_xyz
    'x, y, z'
    '-x, -y, -z'
_cell_length_a     7.54730(10)
_cell_length_b     12.3899(2)
_cell_length_c     14.2481(2)
_cell_angle_alpha     75.9490(10)
_cell_angle_beta     83.7610(10)
_cell_angle_gamma     74.6930(10)
_cell_volume     1245.21(3)
_cell_formula_units_Z     2
_cell_measurement_reflns_used     7819
_cell_measurement_theta_min     2.53
_cell_measurement_theta_max     29.25
_cell_measurement_temperature     100.00(10)
_exptl_crystal_description     'Block'
_exptl_crystal_colour     'pink'
_exptl_crystal_size_max     0.36
_exptl_crystal_size_mid     0.17
_exptl_crystal_size_min     0.11
_exptl_crystal_density_diffrn     1.495
_exptl_crystal_density_meas     ?
_exptl_crystal_density_method     'not measured'
_exptl_crystal_F_000     584
_exptl_absorpt_coefficient_mu     1.130
_exptl_absorpt_correction_type     'multi-scan'
_exptl_absorpt_process_details     '(SADABS; Bruker, 2005)'
_exptl_absorpt_correction_T_min     0.6838
_exptl_absorpt_correction_T_max     0.8820
_exptl_special_details
;
The low-temperature data was collected with the Oxford Cyrosystem Cobra
low-temperature attachment.
;
_diffrn_ambient_temperature     100.00(10)
_diffrn_radiation_type     MoK\a
_diffrn_radiation_wavelength     0.71073
_diffrn_radiation_source     'fine-focus sealed tube'
_diffrn_radiation_monochromator     graphite
_diffrn_measurement_device_type
;
Bruker SMART APEXII CCD area-detector
;
_diffrn_measurement_method     '\f and \w'
_diffrn_detector_area_resol_mean     ?
_diffrn_reflns_number     29477
_diffrn_reflns_av_R_equivalents     0.0383
_diffrn_reflns_av_sigmaI/netI     0.0398
_diffrn_reflns_theta_min     2.02
_diffrn_reflns_theta_max     30.17
_diffrn_reflns_theta_full     30.17
_diffrn_measured_fraction_theta_max     0.996
_diffrn_measured_fraction_theta_full     0.996
_diffrn_reflns_limit_h_min     -10
_diffrn_reflns_limit_h_max     10
_diffrn_reflns_limit_k_min     -16
_diffrn_reflns_limit_k_max     17
_diffrn_reflns_limit_l_min     -20
_diffrn_reflns_limit_l_max     20
_diffrn_standards_number     0
_diffrn_standards_interval_count     ?
_diffrn_standards_interval_time     ?
_diffrn_standards_decay_%     ?
_refine_special_details
;
Refinement of <i>F</i>^2^ against ALL reflections. The weighted <i>R</i>-factor
<i>wR</i> and goodness of fit <i>S</i> are based on <i>F</i>^2^, conventional
<i>R</i>-factors <i>R</i> are based on <i>F</i>, with <i>F</i> set to zero for
negative <i>F</i>^2^. The threshold expression of <i>F</i>^2^ >
\s(<i>F</i>^2^) is used only for calculating <i>R</i>-factors(gt) <i>etc</i>.
and is not relevant to the choice of reflections for refinement.
<i>R</i>-factors based on <i>F</i>^2^ are statistically about twice as large
as those based on <i>F</i>, and <i>R</i>- factors based on ALL data will be
even larger.
;
_reflns_number_total     7348
_reflns_number_gt     5851
_reflns_threshold_expression     I>2\s(I)
_refine_ls_structure_factor_coef     Fsqd
_refine_ls_matrix_type     full
_refine_ls_R_factor_all     0.0558
_refine_ls_R_factor_gt     0.0403
_refine_ls_wR_factor_gt     0.0956
_refine_ls_wR_factor_ref     0.1030
_refine_ls_goodness_of_fit_ref     1.041
_refine_ls_restrained_S_all     1.041
_refine_ls_number_reflns     7348
_refine_ls_number_parameters     305
_refine_ls_number_restraints     0
_refine_ls_hydrogen_treatment     constr
_refine_ls_weighting_scheme     calc
_refine_ls_weighting_details
         'calc w=1/[\s^2^(Fo^2^)+(0.0463P)^2^+0.6625P] where P=(Fo^2^+2Fc^2^)/3'
_atom_sites_solution_hydrogens     geom
_atom_sites_solution_primary     direct
_atom_sites_solution_secondary     difmap
_refine_ls_shift/su_max     0.001
_refine_ls_shift/su_mean     0.000
_refine_diff_density_max     0.712
_refine_diff_density_min     -0.804
_refine_ls_extinction_method     none
_refine_ls_extinction_coef     ?
loop_
    _atom_type_symbol
    _atom_type_description
    _atom_type_scat_dispersion_real
    _atom_type_scat_dispersion_imag
    _atom_type_scat_source
    'C' 'C' 0.0033 0.0016
                         'International Tables Vol C Tables 4.2.6.8 and 6.1.1.4'
    'H' 'H' 0.0000 0.0000
                         'International Tables Vol C Tables 4.2.6.8 and 6.1.1.4'
    'N' 'N' 0.0061 0.0033
                         'International Tables Vol C Tables 4.2.6.8 and 6.1.1.4'
    'O' 'O' 0.0106 0.0060
                         'International Tables Vol C Tables 4.2.6.8 and 6.1.1.4'
    'Cl' 'Cl' 0.1484 0.1585
                         'International Tables Vol C Tables 4.2.6.8 and 6.1.1.4'
    'Ni' 'Ni' 0.3393 1.1124
                         'International Tables Vol C Tables 4.2.6.8 and 6.1.1.4'
_computing_data_collection     'APEX2 (Bruker, 2005)'
_computing_cell_refinement     'APEX2 (Bruker, 2005)'
_computing_data_reduction     'SAINT (Bruker, 2005)'
_computing_structure_solution     'SHELXTL (Sheldrick, 2008)'
_computing_structure_refinement     'SHELXTL (Sheldrick, 2008)'
_computing_molecular_graphics     'SHELXTL (Sheldrick, 2008)'
_computing_publication_material
                             'SHELXTL (Sheldrick, 2008) and PLATON (Spek, 2003)'
loop_
    _atom_site_type_symbol
    _atom_site_label
    _atom_site_fract_x
    _atom_site_fract_y
    _atom_site_fract_z
    _atom_site_U_iso_or_equiv
    _atom_site_adp_type
    _atom_site_calc_flag
    _atom_site_refinement_flags
    _atom_site_occupancy
    _atom_site_disorder_assembly
    _atom_site_disorder_group
    Ni Ni1 0.73830(3) 0.02552(2) 0.422240(16) 0.01582(7) Uani d . 1 . .
    O O1 0.59273(18) 0.16632(11) 0.43248(9) 0.0194(3) Uani d . 1 . .
    O O2 0.72158(19) 0.08848(11) 0.29250(9) 0.0221(3) Uani d . 1 . .
    N N1 0.7520(2) -0.03073(13) 0.55493(11) 0.0168(3) Uani d . 1 . .
    N N2 0.8874(2) -0.11446(13) 0.40463(11) 0.0169(3) Uani d . 1 . .
    C C1 0.5369(2) 0.20434(16) 0.51176(13) 0.0173(3) Uani d . 1 . .
    C C2 0.4308(3) 0.31894(16) 0.49954(13) 0.0192(4) Uani d . 1 . .
    H H2A 0.4036 0.3612 0.4371 0.023 Uiso calc R 1 . .
    C C3 0.3656(3) 0.37099(16) 0.57621(14) 0.0198(4) Uani d . 1 . .
    C C4 0.4074(2) 0.30783(17) 0.67159(13) 0.0199(4) Uani d . 1 . .
    C C5 0.5071(2) 0.19556(17) 0.68422(13) 0.0195(4) Uani d . 1 . .
    H H5A 0.5317 0.1539 0.7471 0.023 Uiso calc R 1 . .
    C C6 0.5749(2) 0.13932(16) 0.60716(13) 0.0175(3) Uani d . 1 . .
    C C7 0.6784(2) 0.01988(16) 0.62568(13) 0.0179(3) Uani d . 1 . .
    C C8 0.8448(3) -0.15402(16) 0.58025(13) 0.0194(4) Uani d . 1 . .
    H H8A 0.7540 -0.1991 0.5959 0.023 Uiso calc R 1 . .
    H H8B 0.9172 -0.1700 0.6365 0.023 Uiso calc R 1 . .
    C C9 0.9685(3) -0.18622(16) 0.49521(13) 0.0193(4) Uani d . 1 . .
    H H9A 1.0894 -0.1747 0.4995 0.023 Uiso calc R 1 . .
    H H9B 0.9822 -0.2666 0.4963 0.023 Uiso calc R 1 . .
    C C10 0.9362(2) -0.15019(16) 0.32411(13) 0.0176(3) Uani d . 1 . .
    C C11 0.8610(2) -0.08203(16) 0.23219(13) 0.0175(3) Uani d . 1 . .
    C C12 0.8869(2) -0.13058(16) 0.14945(13) 0.0187(4) Uani d . 1 . .
    H H12A 0.9530 -0.2066 0.1556 0.022 Uiso calc R 1 . .
    C C14 0.7214(2) 0.04489(17) 0.05063(13) 0.0187(4) Uani d . 1 . .
    C C15 0.6937(3) 0.09445(16) 0.12986(13) 0.0195(4) Uani d . 1 . .
    H H15A 0.6291 0.1709 0.1224 0.023 Uiso calc R 1 . .
    C C16 0.7598(3) 0.03323(16) 0.22177(13) 0.0185(4) Uani d . 1 . .
    C C17 0.2529(3) 0.49346(17) 0.55849(15) 0.0256(4) Uani d . 1 . .
    H H17A 0.2465 0.5250 0.4900 0.038 Uiso calc R 1 . .
    H H17B 0.3094 0.5377 0.5873 0.038 Uiso calc R 1 . .
    H H17C 0.1311 0.4957 0.5869 0.038 Uiso calc R 1 . .
    C C18 0.3461(3) 0.36271(18) 0.75716(14) 0.0263(4) Uani d . 1 . .
    H H18A 0.3831 0.3070 0.8158 0.039 Uiso calc R 1 . .
    H H18B 0.2147 0.3904 0.7593 0.039 Uiso calc R 1 . .
    H H18C 0.4016 0.4257 0.7508 0.039 Uiso calc R 1 . .
    C C19 0.7027(3) -0.04867(18) 0.72865(14) 0.0252(4) Uani d . 1 . .
    H H19A 0.6730 -0.1209 0.7348 0.038 Uiso calc R 1 . .
    H H19B 0.6226 -0.0067 0.7717 0.038 Uiso calc R 1 . .
    H H19C 0.8280 -0.0621 0.7449 0.038 Uiso calc R 1 . .
    C C20 1.0714(3) -0.26399(16) 0.32619(14) 0.0210(4) Uani d . 1 . .
    H H20A 1.1643 -0.2748 0.3709 0.031 Uiso calc R 1 . .
    H H20B 1.1278 -0.2655 0.2626 0.031 Uiso calc R 1 . .
    H H20C 1.0084 -0.3244 0.3464 0.031 Uiso calc R 1 . .
    C C21 0.8500(3) -0.12856(18) -0.02354(14) 0.0242(4) Uani d . 1 . .
    H H21A 0.9156 -0.2074 -0.0029 0.036 Uiso calc R 1 . .
    H H21B 0.9204 -0.0900 -0.0746 0.036 Uiso calc R 1 . .
    H H21C 0.7333 -0.1251 -0.0467 0.036 Uiso calc R 1 . .
    C C22 0.6465(3) 0.11405(17) -0.04537(13) 0.0224(4) Uani d . 1 . .
    H H22A 0.5839 0.1905 -0.0394 0.034 Uiso calc R 1 . .
    H H22B 0.5618 0.0786 -0.0646 0.034 Uiso calc R 1 . .
    H H22C 0.7458 0.1172 -0.0933 0.034 Uiso calc R 1 . .
    Cl Cl1 0.24264(10) 0.37079(6) 0.07683(6) 0.05382(19) Uani d . 1 . .
    Cl Cl2 0.28123(13) 0.59955(6) 0.06488(7) 0.0640(2) Uani d . 1 . .
    C C13 0.8193(2) -0.07080(17) 0.06089(13) 0.0197(4) Uani d . 1 . .
    Cl Cl3 0.18264(9) 0.46457(7) 0.24800(5) 0.05064(18) Uani d . 1 . .
    C C23 0.3093(3) 0.4605(2) 0.13651(18) 0.0350(5) Uani d . 1 . .
    H H23A 0.4398 0.4293 0.1499 0.042 Uiso calc R 1 . .
    O O3 0.6398(2) 0.33720(14) 0.25019(13) 0.0431(4) Uani d . 1 . .
    H H1O3 0.6568 0.2655 0.2858 0.065 Uiso d R 1 . .
    C C24 0.8172(3) 0.3341(2) 0.20835(19) 0.0389(5) Uani d . 1 . .
    H H24A 0.8137 0.4002 0.1561 0.058 Uiso calc R 1 . .
    H H24B 0.8625 0.2657 0.1839 0.058 Uiso calc R 1 . .
    H H24C 0.8971 0.3343 0.2563 0.058 Uiso calc R 1 . .
loop_
    _atom_site_aniso_label
    _atom_site_aniso_U_11
    _atom_site_aniso_U_22
    _atom_site_aniso_U_33
    _atom_site_aniso_U_12
    _atom_site_aniso_U_13
    _atom_site_aniso_U_23
    Ni1 0.01784(12) 0.01479(12) 0.01401(11) -0.00247(8) -0.00203(8) -0.00282(8)
    O1 0.0229(7) 0.0177(6) 0.0157(6) -0.0012(5) -0.0018(5) -0.0041(5)
    O2 0.0332(8) 0.0167(7) 0.0146(6) -0.0019(6) -0.0026(5) -0.0038(5)
    N1 0.0164(7) 0.0154(7) 0.0180(7) -0.0030(6) -0.0023(6) -0.0030(6)
    N2 0.0164(7) 0.0164(7) 0.0171(7) -0.0036(6) -0.0023(5) -0.0019(6)
    C1 0.0160(8) 0.0185(9) 0.0183(8) -0.0049(7) -0.0010(6) -0.0050(7)
    C2 0.0204(9) 0.0185(9) 0.0178(8) -0.0042(7) -0.0025(7) -0.0022(7)
    C3 0.0179(8) 0.0187(9) 0.0231(9) -0.0053(7) -0.0001(7) -0.0051(7)
    C4 0.0172(9) 0.0225(9) 0.0205(9) -0.0041(7) 0.0005(7) -0.0075(7)
    C5 0.0173(8) 0.0230(9) 0.0174(8) -0.0036(7) -0.0010(6) -0.0047(7)
    C6 0.0163(8) 0.0184(9) 0.0179(8) -0.0039(7) -0.0010(6) -0.0043(7)
    C7 0.0154(8) 0.0203(9) 0.0172(8) -0.0046(7) -0.0011(6) -0.0022(7)
    C8 0.0217(9) 0.0168(9) 0.0179(8) -0.0025(7) -0.0034(7) -0.0017(7)
    C9 0.0207(9) 0.0181(9) 0.0172(8) -0.0019(7) -0.0037(7) -0.0023(7)
    C10 0.0166(8) 0.0176(9) 0.0195(8) -0.0055(7) -0.0005(6) -0.0047(7)
    C11 0.0190(9) 0.0177(9) 0.0170(8) -0.0065(7) -0.0009(6) -0.0039(7)
    C12 0.0184(9) 0.0181(9) 0.0202(9) -0.0041(7) -0.0002(7) -0.0065(7)
    C14 0.0161(8) 0.0227(9) 0.0178(8) -0.0067(7) -0.0001(6) -0.0035(7)
    C15 0.0215(9) 0.0177(9) 0.0187(8) -0.0033(7) -0.0007(7) -0.0050(7)
    C16 0.0205(9) 0.0187(9) 0.0170(8) -0.0061(7) 0.0006(6) -0.0046(7)
    C17 0.0286(10) 0.0197(10) 0.0259(10) -0.0024(8) 0.0010(8) -0.0053(8)
    C18 0.0299(11) 0.0255(10) 0.0226(9) -0.0013(8) -0.0010(8) -0.0100(8)
    C19 0.0293(10) 0.0242(10) 0.0171(9) -0.0005(8) -0.0014(7) -0.0019(7)
    C20 0.0204(9) 0.0182(9) 0.0228(9) -0.0007(7) -0.0011(7) -0.0061(7)
    C21 0.0245(10) 0.0292(11) 0.0207(9) -0.0048(8) -0.0021(7) -0.0107(8)
    C22 0.0237(9) 0.0260(10) 0.0179(9) -0.0068(8) -0.0010(7) -0.0048(7)
    Cl1 0.0519(4) 0.0516(4) 0.0728(5) -0.0196(3) 0.0068(3) -0.0386(4)
    Cl2 0.0768(6) 0.0307(4) 0.0800(6) -0.0115(3) -0.0152(4) -0.0009(4)
    C13 0.0176(8) 0.0250(10) 0.0189(8) -0.0074(7) 0.0020(7) -0.0085(7)
    Cl3 0.0402(4) 0.0571(4) 0.0579(4) -0.0051(3) 0.0034(3) -0.0290(3)
    C23 0.0320(12) 0.0268(11) 0.0483(14) -0.0049(9) -0.0056(10) -0.0131(10)
    O3 0.0401(10) 0.0246(8) 0.0521(11) -0.0019(7) -0.0001(8) 0.0073(7)
    C24 0.0369(13) 0.0270(12) 0.0498(15) -0.0053(10) -0.0087(11) -0.0028(11)
_geom_special_details
;
All e.s.d.'s (except the e.s.d. in the dihedral angle between two l.s. planes)
are estimated using the full covariance matrix. The cell e.s.d.'s are taken
into account individually in the estimation of e.s.d.'s in distances, angles
and torsion angles; correlations between e.s.d.'s in cell parameters are only
used when they are defined by crystal symmetry. An approximate (isotropic)
treatment of cell e.s.d.'s is used for estimating e.s.d.'s involving l.s.
planes.
;
loop_
    _geom_bond_atom_site_label_1
    _geom_bond_atom_site_label_2
    _geom_bond_site_symmetry_2
    _geom_bond_distance
    _geom_bond_publ_flag
    Ni1 O2 . 1.8276(13) y
    Ni1 O1 . 1.8298(13) y
    Ni1 N1 . 1.8534(15) y
    Ni1 N2 . 1.8592(16) y
    O1 C1 . 1.314(2) ?
    O2 C16 . 1.317(2) ?
    N1 C7 . 1.311(2) ?
    N1 C8 . 1.475(2) ?
    N2 C10 . 1.310(2) ?
    N2 C9 . 1.469(2) ?
    C1 C2 . 1.413(3) ?
    C1 C6 . 1.418(2) ?
    C2 C3 . 1.382(3) ?
    C2 H2A . 0.9300 ?
    C3 C4 . 1.416(3) ?
    C3 C17 . 1.506(3) ?
    C4 C5 . 1.374(3) ?
    C4 C18 . 1.509(3) ?
    C5 C6 . 1.419(3) ?
    C5 H5A . 0.9300 ?
    C6 C7 . 1.454(3) ?
    C7 C19 . 1.510(2) ?
    C8 C9 . 1.514(3) ?
    C8 H8A . 0.9700 ?
    C8 H8B . 0.9700 ?
    C9 H9A . 0.9700 ?
    C9 H9B . 0.9700 ?
    C10 C11 . 1.457(3) ?
    C10 C20 . 1.502(3) ?
    C11 C16 . 1.411(3) ?
    C11 C12 . 1.422(2) ?
    C12 C13 . 1.374(3) ?
    C12 H12A . 0.9300 ?
    C14 C15 . 1.383(3) ?
    C14 C13 . 1.409(3) ?
    C14 C22 . 1.506(3) ?
    C15 C16 . 1.414(3) ?
    C15 H15A . 0.9300 ?
    C17 H17A . 0.9600 ?
    C17 H17B . 0.9600 ?
    C17 H17C . 0.9600 ?
    C18 H18A . 0.9600 ?
    C18 H18B . 0.9600 ?
    C18 H18C . 0.9600 ?
    C19 H19A . 0.9600 ?
    C19 H19B . 0.9600 ?
    C19 H19C . 0.9600 ?
    C20 H20A . 0.9600 ?
    C20 H20B . 0.9600 ?
    C20 H20C . 0.9600 ?
    C21 C13 . 1.511(3) ?
    C21 H21A . 0.9600 ?
    C21 H21B . 0.9600 ?
    C21 H21C . 0.9600 ?
    C22 H22A . 0.9600 ?
    C22 H22B . 0.9600 ?
    C22 H22C . 0.9600 ?
    Cl1 C23 . 1.749(2) ?
    Cl2 C23 . 1.748(3) ?
    Cl3 C23 . 1.767(3) ?
    C23 H23A . 0.9800 ?
    O3 C24 . 1.400(3) ?
    O3 H1O3 . 0.8931 ?
    C24 H24A . 0.9600 ?
    C24 H24B . 0.9600 ?
    C24 H24C . 0.9600 ?
loop_
    _geom_contact_atom_site_label_1
    _geom_contact_atom_site_label_2
    _geom_contact_distance
    _geom_contact_site_symmetry_1
    _geom_contact_site_symmetry_2
    _geom_contact_publ_flag
    Ni1 Ni1 4.1276(3) . 2_656 y
    Ni1 Ni1 4.5626(3) . 2_756 y
loop_
    _geom_angle_atom_site_label_1
    _geom_angle_atom_site_label_2
    _geom_angle_atom_site_label_3
    _geom_angle_site_symmetry_1
    _geom_angle_site_symmetry_3
    _geom_angle
    _geom_angle_publ_flag
    O2 Ni1 O1 . . 82.98(6) y
    O2 Ni1 N1 . . 177.05(6) y
    O1 Ni1 N1 . . 94.26(6) y
    O2 Ni1 N2 . . 93.94(6) y
    O1 Ni1 N2 . . 176.90(6) y
    N1 Ni1 N2 . . 88.82(7) y
    C1 O1 Ni1 . . 127.77(12) ?
    C16 O2 Ni1 . . 126.95(12) ?
    C7 N1 C8 . . 117.97(15) ?
    C7 N1 Ni1 . . 129.48(13) ?
    C8 N1 Ni1 . . 112.23(11) ?
    C10 N2 C9 . . 119.07(16) ?
    C10 N2 Ni1 . . 128.89(13) ?
    C9 N2 Ni1 . . 111.81(12) ?
    O1 C1 C2 . . 116.60(16) ?
    O1 C1 C6 . . 124.99(17) ?
    C2 C1 C6 . . 118.41(16) ?
    C3 C2 C1 . . 122.95(17) ?
    C3 C2 H2A . . 118.5 ?
    C1 C2 H2A . . 118.5 ?
    C2 C3 C4 . . 119.06(18) ?
    C2 C3 C17 . . 120.45(17) ?
    C4 C3 C17 . . 120.50(17) ?
    C5 C4 C3 . . 118.32(17) ?
    C5 C4 C18 . . 120.77(17) ?
    C3 C4 C18 . . 120.90(17) ?
    C4 C5 C6 . . 124.01(17) ?
    C4 C5 H5A . . 118.0 ?
    C6 C5 H5A . . 118.0 ?
    C1 C6 C5 . . 117.21(17) ?
    C1 C6 C7 . . 121.60(16) ?
    C5 C6 C7 . . 121.19(16) ?
    N1 C7 C6 . . 121.70(16) ?
    N1 C7 C19 . . 118.56(17) ?
    C6 C7 C19 . . 119.73(16) ?
    N1 C8 C9 . . 109.21(15) ?
    N1 C8 H8A . . 109.8 ?
    C9 C8 H8A . . 109.8 ?
    N1 C8 H8B . . 109.8 ?
    C9 C8 H8B . . 109.8 ?
    H8A C8 H8B . . 108.3 ?
    N2 C9 C8 . . 109.27(15) ?
    N2 C9 H9A . . 109.8 ?
    C8 C9 H9A . . 109.8 ?
    N2 C9 H9B . . 109.8 ?
    C8 C9 H9B . . 109.8 ?
    H9A C9 H9B . . 108.3 ?
    N2 C10 C11 . . 121.32(17) ?
    N2 C10 C20 . . 119.63(16) ?
    C11 C10 C20 . . 119.06(16) ?
    C16 C11 C12 . . 117.64(16) ?
    C16 C11 C10 . . 121.81(16) ?
    C12 C11 C10 . . 120.55(17) ?
    C13 C12 C11 . . 123.29(18) ?
    C13 C12 H12A . . 118.4 ?
    C11 C12 H12A . . 118.4 ?
    C15 C14 C13 . . 119.34(17) ?
    C15 C14 C22 . . 120.14(18) ?
    C13 C14 C22 . . 120.52(17) ?
    C14 C15 C16 . . 122.47(18) ?
    C14 C15 H15A . . 118.8 ?
    C16 C15 H15A . . 118.8 ?
    O2 C16 C11 . . 124.29(16) ?
    O2 C16 C15 . . 117.16(17) ?
    C11 C16 C15 . . 118.55(17) ?
    C3 C17 H17A . . 109.5 ?
    C3 C17 H17B . . 109.5 ?
    H17A C17 H17B . . 109.5 ?
    C3 C17 H17C . . 109.5 ?
    H17A C17 H17C . . 109.5 ?
    H17B C17 H17C . . 109.5 ?
    C4 C18 H18A . . 109.5 ?
    C4 C18 H18B . . 109.5 ?
    H18A C18 H18B . . 109.5 ?
    C4 C18 H18C . . 109.5 ?
    H18A C18 H18C . . 109.5 ?
    H18B C18 H18C . . 109.5 ?
    C7 C19 H19A . . 109.5 ?
    C7 C19 H19B . . 109.5 ?
    H19A C19 H19B . . 109.5 ?
    C7 C19 H19C . . 109.5 ?
    H19A C19 H19C . . 109.5 ?
    H19B C19 H19C . . 109.5 ?
    C10 C20 H20A . . 109.5 ?
    C10 C20 H20B . . 109.5 ?
    H20A C20 H20B . . 109.5 ?
    C10 C20 H20C . . 109.5 ?
    H20A C20 H20C . . 109.5 ?
    H20B C20 H20C . . 109.5 ?
    C13 C21 H21A . . 109.5 ?
    C13 C21 H21B . . 109.5 ?
    H21A C21 H21B . . 109.5 ?
    C13 C21 H21C . . 109.5 ?
    H21A C21 H21C . . 109.5 ?
    H21B C21 H21C . . 109.5 ?
    C14 C22 H22A . . 109.5 ?
    C14 C22 H22B . . 109.5 ?
    H22A C22 H22B . . 109.5 ?
    C14 C22 H22C . . 109.5 ?
    H22A C22 H22C . . 109.5 ?
    H22B C22 H22C . . 109.5 ?
    C12 C13 C14 . . 118.70(17) ?
    C12 C13 C21 . . 120.37(18) ?
    C14 C13 C21 . . 120.92(17) ?
    Cl2 C23 Cl1 . . 111.33(14) ?
    Cl2 C23 Cl3 . . 109.86(13) ?
    Cl1 C23 Cl3 . . 110.63(13) ?
    Cl2 C23 H23A . . 108.3 ?
    Cl1 C23 H23A . . 108.3 ?
    Cl3 C23 H23A . . 108.3 ?
    C24 O3 H1O3 . . 100.3 ?
    O3 C24 H24A . . 109.5 ?
    O3 C24 H24B . . 109.5 ?
    H24A C24 H24B . . 109.5 ?
    O3 C24 H24C . . 109.5 ?
    H24A C24 H24C . . 109.5 ?
    H24B C24 H24C . . 109.5 ?
loop_
    _geom_torsion_atom_site_label_1
    _geom_torsion_atom_site_label_2
    _geom_torsion_atom_site_label_3
    _geom_torsion_atom_site_label_4
    _geom_torsion_site_symmetry_1
    _geom_torsion_site_symmetry_2
    _geom_torsion_site_symmetry_3
    _geom_torsion_site_symmetry_4
    _geom_torsion
    _geom_torsion_publ_flag
    O2 Ni1 O1 C1 . . . . -175.67(15) ?
    N1 Ni1 O1 C1 . . . . 3.28(15) ?
    O1 Ni1 O2 C16 . . . . -163.17(16) ?
    N2 Ni1 O2 C16 . . . . 17.21(16) ?
    O1 Ni1 N1 C7 . . . . -0.21(17) ?
    N2 Ni1 N1 C7 . . . . 179.36(16) ?
    O1 Ni1 N1 C8 . . . . 173.00(12) ?
    N2 Ni1 N1 C8 . . . . -7.43(12) ?
    O2 Ni1 N2 C10 . . . . -6.81(16) ?
    N1 Ni1 N2 C10 . . . . 174.26(16) ?
    O2 Ni1 N2 C9 . . . . 167.68(12) ?
    N1 Ni1 N2 C9 . . . . -11.26(12) ?
    Ni1 O1 C1 C2 . . . . 177.47(12) ?
    Ni1 O1 C1 C6 . . . . -2.7(3) ?
    O1 C1 C2 C3 . . . . -178.80(16) ?
    C6 C1 C2 C3 . . . . 1.3(3) ?
    C1 C2 C3 C4 . . . . 0.5(3) ?
    C1 C2 C3 C17 . . . . -179.93(17) ?
    C2 C3 C4 C5 . . . . -1.9(3) ?
    C17 C3 C4 C5 . . . . 178.57(17) ?
    C2 C3 C4 C18 . . . . 177.35(17) ?
    C17 C3 C4 C18 . . . . -2.2(3) ?
    C3 C4 C5 C6 . . . . 1.5(3) ?
    C18 C4 C5 C6 . . . . -177.74(17) ?
    O1 C1 C6 C5 . . . . 178.44(16) ?
    C2 C1 C6 C5 . . . . -1.7(2) ?
    O1 C1 C6 C7 . . . . -1.8(3) ?
    C2 C1 C6 C7 . . . . 178.11(16) ?
    C4 C5 C6 C1 . . . . 0.3(3) ?
    C4 C5 C6 C7 . . . . -179.48(17) ?
    C8 N1 C7 C6 . . . . -176.32(15) ?
    Ni1 N1 C7 C6 . . . . -3.4(3) ?
    C8 N1 C7 C19 . . . . 3.7(2) ?
    Ni1 N1 C7 C19 . . . . 176.56(13) ?
    C1 C6 C7 N1 . . . . 4.8(3) ?
    C5 C6 C7 N1 . . . . -175.42(17) ?
    C1 C6 C7 C19 . . . . -175.21(17) ?
    C5 C6 C7 C19 . . . . 4.6(3) ?
    C7 N1 C8 C9 . . . . -162.36(16) ?
    Ni1 N1 C8 C9 . . . . 23.57(18) ?
    C10 N2 C9 C8 . . . . -158.37(16) ?
    Ni1 N2 C9 C8 . . . . 26.54(18) ?
    N1 C8 C9 N2 . . . . -31.8(2) ?
    C9 N2 C10 C11 . . . . -179.55(15) ?
    Ni1 N2 C10 C11 . . . . -5.4(3) ?
    C9 N2 C10 C20 . . . . 0.9(2) ?
    Ni1 N2 C10 C20 . . . . 175.00(12) ?
    N2 C10 C11 C16 . . . . 11.8(3) ?
    C20 C10 C11 C16 . . . . -168.63(16) ?
    N2 C10 C11 C12 . . . . -167.88(16) ?
    C20 C10 C11 C12 . . . . 11.7(2) ?
    C16 C11 C12 C13 . . . . 0.3(3) ?
    C10 C11 C12 C13 . . . . 179.94(17) ?
    C13 C14 C15 C16 . . . . -0.1(3) ?
    C22 C14 C15 C16 . . . . 179.49(17) ?
    Ni1 O2 C16 C11 . . . . -15.6(3) ?
    Ni1 O2 C16 C15 . . . . 164.22(13) ?
    C12 C11 C16 O2 . . . . 178.46(16) ?
    C10 C11 C16 O2 . . . . -1.2(3) ?
    C12 C11 C16 C15 . . . . -1.4(3) ?
    C10 C11 C16 C15 . . . . 178.98(16) ?
    C14 C15 C16 O2 . . . . -178.51(17) ?
    C14 C15 C16 C11 . . . . 1.3(3) ?
    C11 C12 C13 C14 . . . . 0.9(3) ?
    C11 C12 C13 C21 . . . . -179.10(17) ?
    C15 C14 C13 C12 . . . . -1.0(3) ?
    C22 C14 C13 C12 . . . . 179.41(16) ?
    C15 C14 C13 C21 . . . . 179.03(17) ?
    C22 C14 C13 C21 . . . . -0.6(3) ?
loop_
    _geom_hbond_atom_site_label_D
    _geom_hbond_atom_site_label_H
    _geom_hbond_atom_site_label_A
    _geom_hbond_site_symmetry_A
    _geom_hbond_distance_DH
    _geom_hbond_distance_HA
    _geom_hbond_distance_DA
    _geom_hbond_angle_DHA
    _geom_hbond_publ_flag
    O3 H1O3 O1 . 0.8900 2.2300 2.980(2) 142.00 y
    O3 H1O3 O2 . 0.8900 2.1000 2.901(2) 149.00 y
    C23 H23A O3 . 0.9800 2.1000 2.974(3) 148.00 y
    C9 H9A Cg1 2_756 0.9700 2.47 3.404(2) 162 y
    C20 H20A Cg2 2_756 0.9600 2.94 3.801(2) 150 y
    C21 H21B Cg3 2_755 0.9600 2.82 3.691(2) 152 y
