# Supplementary material for: {4,4′,5,5′-Tetra­methyl-2,2′-[1,1′-(ethane-1,2-diyldinitrilo)diethyl­idyne]diphenolato}nickel(II)–methanol–chloro­form (1/1/1)
Source: Acta Crystallogr Sect E Struct Rep Online. 2008 Aug 6;64(Pt 9):m1116–7. doi: 10.1107/S1600536808024306 (PMC2960584; doi:10.1107/S1600536808024306)
Supplement: Supplementary file 2 [file e-64-m1116-Isup2.hkl]

# 
# h,k,l, Fc-squared, Fo-squared, sigma(Fo-squared) and status flag 
# 
data_I
_shelx_title ' dmniam in P-1 (100K)' 
_shelx_refln_list_code          4 
_shelx_F_calc_maximum      272.11 
_exptl_crystal_F_000       584.00 
_reflns_d_resolution_high  0.7071 
 
loop_ 
 _symmetry_equiv_pos_as_xyz 
 'x, y, z' 
 '-x, -y, -z' 
 
_cell_length_a     7.5473 
_cell_length_b    12.3899 
_cell_length_c    14.2481 
_cell_angle_alpha  75.949 
_cell_angle_beta   83.761 
_cell_angle_gamma  74.693 
 
_shelx_F_squared_multiplier     1.000 
 
loop_ 
 _refln_index_h 
 _refln_index_k 
 _refln_index_l 
 _refln_F_squared_calc 
 _refln_F_squared_meas 
 _refln_F_squared_sigma 
 _refln_observed_status 
   1   0   0      736.19      823.16     11.11 o 
   2   0   0    24823.21    25418.58    255.63 o 
   3   0   0      153.56      180.17      4.42 o 
   4   0   0     1291.90     1215.18     14.92 o 
   5   0   0      246.20      302.17      7.82 o 
   6   0   0      848.91      887.68     15.60 o 
   7   0   0      359.44      437.33     15.44 o 
   8   0   0      150.56      155.42     18.16 o 
   9   0   0      202.63      231.84     22.65 o 
  10   0   0      119.78      123.22     21.04 o 
 -10   1   0        1.86       -5.49     18.65 o 
  -9   1   0       14.36       13.43     12.54 o 
  -8   1   0      315.56      325.98     28.45 o 
  -7   1   0      348.25      291.50     20.62 o 
  -6   1   0      300.32      308.84      8.95 o 
  -5   1   0     1747.49     1881.64     25.10 o 
  -4   1   0      246.17      321.32      7.10 o 
  -3   1   0      486.05      496.36      7.58 o 
  -2   1   0      974.85      874.93     10.14 o 
  -1   1   0      334.04      336.23      5.21 o 
   1   1   0       15.46       -3.16      3.16 o 
   2   1   0     5833.30     6792.58     60.61 o 
   3   1   0        1.30       15.98      2.23 o 
   4   1   0     1102.87     1113.56     14.62 o 
   5   1   0      672.57      655.05     11.59 o 
   6   1   0     1200.21     1236.41     26.97 o 
   7   1   0      541.42      562.45     15.95 o 
   8   1   0      217.66      236.46     14.13 o 
   9   1   0      104.21       75.03     16.37 o 
  10   1   0      218.08      262.81     26.03 o 
  -9   2   0       40.19       31.91     19.88 o 
  -8   2   0      134.71      130.99     13.70 o 
  -7   2   0      567.11      579.86     27.93 o 
  -6   2   0      345.91      347.64     24.72 o 
  -5   2   0     1834.04     2036.89     26.84 o 
  -4   2   0     4355.49     4490.53     49.90 o 
  -3   2   0     1025.90     1101.82     14.14 o 
  -2   2   0     2435.18     2498.77     26.07 o 
  -1   2   0      444.73      409.55      6.92 o 
   0   2   0     8344.20     9003.76     89.92 o 
   1   2   0     1559.48     1641.25     22.46 o 
   2   2   0    74044.66    76350.88    650.89 o 
   3   2   0      212.06      200.55      5.54 o 
   4   2   0     1333.43     1411.14     16.57 o 
   5   2   0      106.73      104.01      4.64 o 
   6   2   0       70.06       73.79      4.81 o 
   7   2   0       47.84       44.61      5.15 o 
   8   2   0      102.22       93.23      9.98 o 
   9   2   0       63.94       69.70     44.10 o 
  10   2   0       65.03       45.58     16.43 o 
  -9   3   0        9.31       19.85     11.32 o 
  -8   3   0       19.03       31.70     10.29 o 
  -7   3   0      157.52      160.69     17.63 o 
  -6   3   0      268.59      303.06     28.53 o 
  -5   3   0      942.09      967.55     27.05 o 
  -4   3   0      144.18      146.20      6.76 o 
  -3   3   0     6134.43     6883.88     90.74 o 
  -2   3   0      447.31      410.71      9.35 o 
  -1   3   0      993.64     1099.66     18.17 o 
   0   3   0     1155.41     1128.00     13.88 o 
   1   3   0     1974.89     1936.49     25.26 o 
   2   3   0    28987.18    29617.90    255.93 o 
   3   3   0       32.32       28.56      2.24 o 
   4   3   0     6172.88     6050.92     55.66 o 
   5   3   0      513.50      552.22      9.69 o 
   6   3   0     1871.20     1848.39     23.96 o 
   7   3   0       42.76       34.02      7.03 o 
   8   3   0      997.34     1003.08     30.16 o 
   9   3   0        4.29       14.91      8.23 o 
  10   3   0      106.24      103.54     19.44 o 
  -9   4   0      150.20      132.63     14.36 o 
  -8   4   0        6.45        7.01      8.02 o 
  -7   4   0        1.62        1.23      6.20 o 
  -6   4   0      237.46      217.11     15.04 o 
  -5   4   0       68.56       84.30      9.90 o 
  -4   4   0      410.08      384.93     15.63 o 
  -3   4   0     1025.00     1155.16     21.76 o 
  -2   4   0     1531.38     1718.26     27.97 o 
  -1   4   0     1059.29     1009.66     19.14 o 
   0   4   0     2025.85     2141.64     24.56 o 
   1   4   0     2550.95     2523.39     31.08 o 
   2   4   0      156.28      120.93      5.87 o 
   3   4   0     2339.25     2486.70     25.50 o 
   4   4   0     5900.03     6707.27     58.39 o 
   5   4   0        1.11        0.43      1.90 o 
   6   4   0       26.90       29.99      4.99 o 
   7   4   0       21.81       22.00      5.79 o 
   8   4   0       42.26       43.78      9.83 o 
   9   4   0       10.34        4.28      8.55 o 
  10   4   0      124.50      150.08     14.69 o 
  -9   5   0      280.89      280.37     26.30 o 
  -8   5   0      118.70      111.30     12.78 o 
  -7   5   0      226.27      253.98     15.18 o 
  -6   5   0        7.33        6.24      6.21 o 
  -5   5   0     1244.01     1237.23     27.91 o 
  -4   5   0      322.83      338.16     13.30 o 
  -3   5   0     1518.29     1581.31     33.66 o 
  -2   5   0      982.32     1008.68     20.83 o 
  -1   5   0     2863.47     3133.48     44.69 o 
   0   5   0      445.49      409.38      7.96 o 
   1   5   0      118.93      164.55     10.56 o 
   2   5   0      252.19      206.10      5.07 o 
   3   5   0       18.16       12.00      2.26 o 
   4   5   0     9321.16     9514.52     86.89 o 
   5   5   0      566.42      527.41      9.82 o 
   6   5   0     1213.04     1134.14     35.69 o 
   7   5   0      737.23      754.69     21.74 o 
   8   5   0      331.82      337.08     22.44 o 
   9   5   0      122.84      116.71     14.93 o 
  10   5   0      178.02      142.63     18.65 o 
  -8   6   0        1.19        9.10      9.72 o 
  -7   6   0       41.69       53.85     12.52 o 
  -6   6   0       53.62       52.93      9.96 o 
  -5   6   0       17.98       15.03      7.13 o 
  -4   6   0      101.53      121.95     12.07 o 
  -3   6   0      198.85      221.66     12.48 o 
  -2   6   0      252.96      245.65     10.18 o 
  -1   6   0     3333.41     3402.43     49.32 o 
   0   6   0     2110.00     2182.54     26.66 o 
   1   6   0      634.92      551.67     12.74 o 
   2   6   0      373.46      439.42      9.29 o 
   3   6   0      227.91      207.11      6.05 o 
   4   6   0       13.28       12.83      2.68 o 
   5   6   0      979.75      986.20     17.10 o 
   6   6   0     1854.44     1864.74     27.98 o 
   7   6   0       39.02       40.87      6.92 o 
   8   6   0      383.31      379.69     17.69 o 
   9   6   0        2.16        7.41      9.03 o 
  10   6   0      236.45      282.41     21.10 o 
  -8   7   0        0.56       29.80     11.46 o 
  -7   7   0      688.92      658.16     35.38 o 
  -6   7   0       50.94       45.99     15.74 o 
  -5   7   0      112.76      123.78     12.55 o 
  -4   7   0       22.63       14.89      6.71 o 
  -3   7   0      138.53      115.55     10.86 o 
  -2   7   0       64.31       53.61      7.69 o 
  -1   7   0       12.96       22.50      5.09 o 
   0   7   0        0.58        0.77      2.33 o 
   1   7   0      448.16      548.98     11.58 o 
   2   7   0       75.27       92.53      5.10 o 
   3   7   0      125.85      147.95      5.30 o 
   4   7   0      152.69      148.37      6.91 o 
   5   7   0       77.40       67.70      5.76 o 
   6   7   0      534.26      547.01     14.26 o 
   7   7   0      302.59      312.62     15.54 o 
   8   7   0       38.24       28.23      8.53 o 
   9   7   0      274.55      253.91     16.54 o 
  10   7   0       17.77       13.90     11.72 o 
  -7   8   0       56.97       67.11     22.04 o 
  -6   8   0       10.28       14.50      8.65 o 
  -5   8   0      603.63      615.38     24.34 o 
  -4   8   0        1.15       -6.09      6.09 o 
  -3   8   0     1066.46      931.60     27.27 o 
  -2   8   0      443.06      394.32     17.12 o 
  -1   8   0     1273.17     1152.34     29.00 o 
   0   8   0      312.29      277.99      7.98 o 
   1   8   0     3878.63     3834.81     44.94 o 
   2   8   0     1053.95     1045.80     21.46 o 
   3   8   0      565.31      528.93     10.85 o 
   4   8   0       18.07        8.77      3.15 o 
   5   8   0      113.39       91.94      7.89 o 
   6   8   0      657.70      663.28     15.63 o 
   7   8   0      555.95      517.29     16.19 o 
   8   8   0      667.27      670.01     25.19 o 
   9   8   0       99.75       88.26     12.31 o 
  10   8   0      125.16      174.59     29.62 o 
  -7   9   0       94.02       77.59     15.02 o 
  -6   9   0       68.85      105.92     14.62 o 
  -5   9   0      301.57      250.09     17.79 o 
  -4   9   0      120.47      137.65     13.61 o 
  -3   9   0        5.63       -1.29      6.52 o 
  -2   9   0      160.21      120.83     15.24 o 
  -1   9   0        2.81       -5.13      5.13 o 
   0   9   0       48.14       40.80      4.27 o 
   1   9   0       56.64       67.80      5.32 o 
   2   9   0        1.15        3.71      3.34 o 
   3   9   0       42.86       59.89      4.93 o 
   4   9   0      254.35      268.91      9.84 o 
   5   9   0      266.84      300.68     10.83 o 
   6   9   0      124.55      115.29     11.51 o 
   7   9   0      217.39      233.47     12.26 o 
   8   9   0      129.09      117.86     16.07 o 
   9   9   0      112.38      135.79     21.56 o 
  10   9   0       11.07       19.68     11.07 o 
  -6  10   0        7.87       25.65     11.27 o 
  -5  10   0      184.62      168.02     20.42 o 
  -4  10   0       35.54       40.13     12.44 o 
  -3  10   0     1087.86     1069.87     32.44 o 
  -2  10   0       64.75       51.21      9.35 o 
  -1  10   0     2267.02     2045.93     85.16 o 
   0  10   0        2.76        7.13      6.41 o 
   1  10   0     1163.90     1135.31     19.52 o 
   2  10   0        6.34        5.10      3.70 o 
   3  10   0     1192.64     1255.57     19.75 o 
   4  10   0      182.63      168.31      8.72 o 
   5  10   0        2.01        1.03      5.12 o 
   6  10   0       40.61       24.17      6.43 o 
   7  10   0        4.21        7.75      6.28 o 
   8  10   0       78.79       75.89     11.61 o 
   9  10   0      326.82      293.31     46.16 o 
  -6  11   0      408.69      373.74     24.57 o 
  -5  11   0       94.15       88.31     16.87 o 
  -4  11   0      155.55      151.38     16.25 o 
  -3  11   0      516.06      479.00     37.69 o 
  -2  11   0       92.23       98.52     12.34 o 
  -1  11   0      133.09      141.59     13.03 o 
   0  11   0        9.78       11.31     10.23 o 
   1  11   0      411.87      387.38     18.06 o 
   2  11   0        0.00        2.03      3.98 o 
   3  11   0      582.42      570.69     13.28 o 
   4  11   0       50.70       44.86      7.17 o 
   5  11   0      369.18      399.39     19.96 o 
   6  11   0        0.58       -5.11      5.56 o 
   7  11   0      127.77      144.26     11.57 o 
   8  11   0       12.61       12.10      8.96 o 
   9  11   0       93.74      108.73     14.57 o 
  -5  12   0        9.76       22.31     12.35 o 
  -4  12   0       72.76       85.26     24.46 o 
  -3  12   0      107.87       84.24     13.65 o 
  -2  12   0       76.64      103.10     13.44 o 
  -1  12   0      379.40      369.06     19.70 o 
   0  12   0      225.93      207.44     26.87 o 
   1  12   0      631.80      594.26     34.25 o 
   2  12   0      183.46      181.21     10.18 o 
   3  12   0       34.47       18.96      6.27 o 
   4  12   0      130.34      125.94      9.91 o 
   5  12   0      158.94      166.78     11.36 o 
   6  12   0        3.86        4.15      6.69 o 
   7  12   0        1.33       -0.96      6.94 o 
   8  12   0       36.67       37.48      9.40 o 
   9  12   0        4.16       -0.28     11.32 o 
  -4  13   0      577.58      617.56     30.05 o 
  -3  13   0      123.12      167.43     27.71 o 
  -2  13   0      138.16      103.76     16.81 o 
  -1  13   0     1161.80     1192.19     36.32 o 
   0  13   0       62.08       80.16     12.41 o 
   1  13   0     1371.38     1378.62     37.54 o 
   2  13   0        8.67        9.60      7.66 o 
   3  13   0      900.22      972.75     31.69 o 
   4  13   0        8.61        6.32      6.61 o 
   5  13   0      340.36      366.62     16.15 o 
   6  13   0        6.80        2.88      7.10 o 
   7  13   0       52.04       52.75     11.61 o 
   8  13   0       84.33       64.10     11.01 o 
  -3  14   0       24.60       52.42     13.94 o 
  -2  14   0      208.82      161.07     17.42 o 
  -1  14   0        9.55        1.97      9.60 o 
   0  14   0      390.81      392.07     29.50 o 
   1  14   0       51.21       54.64     11.68 o 
   2  14   0      352.21      330.90     26.09 o 
   3  14   0      472.67      483.27     31.50 o 
   4  14   0       48.19       36.62      9.80 o 
   5  14   0      141.40      149.28     12.45 o 
   6  14   0        0.17       -7.59      7.59 o 
   7  14   0      143.64      179.77     14.23 o 
  -2  15   0      473.31      447.51     26.84 o 
  -1  15   0       64.37       90.22     15.55 o 
   0  15   0       40.61       39.04     12.61 o 
   1  15   0      331.55      322.55     22.19 o 
   2  15   0       62.16       45.80     16.52 o 
   3  15   0      311.40      311.00     27.19 o 
   4  15   0       74.10       91.65     19.65 o 
   5  15   0       98.24       95.48     14.31 o 
   6  15   0       84.85      102.62     12.31 o 
   7  15   0       54.47       32.55     10.72 o 
  -1  16   0       85.28      114.85     28.69 o 
   0  16   0      203.55      210.49     19.95 o 
   1  16   0      137.88      105.03     21.09 o 
   2  16   0      210.98      180.49     24.36 o 
   3  16   0      170.67      167.26     23.53 o 
   4  16   0       67.27       69.33     19.57 o 
   5  16   0      313.03      308.22     35.33 o 
  -5 -16   1       47.73       50.14     47.03 o 
  -4 -16   1       50.53       31.79     17.43 o 
  -3 -16   1       36.04       24.16     21.38 o 
  -2 -16   1      265.51      282.64     28.20 o 
  -1 -16   1       11.49        6.22     16.65 o 
   0 -16   1       29.83       24.72     13.46 o 
  -6 -15   1       78.92       81.85     12.22 o 
  -5 -15   1        4.19       -1.55      9.44 o 
  -4 -15   1       57.81       73.16     22.64 o 
  -3 -15   1        0.76        0.19     13.80 o 
  -2 -15   1      359.02      376.14     59.56 o 
  -1 -15   1        0.49       -4.45      9.98 o 
   0 -15   1      366.93      369.74     23.47 o 
   1 -15   1        3.00        0.38     11.45 o 
   2 -15   1      316.98      326.02     24.51 o 
  -7 -14   1       59.14       47.53     12.21 o 
  -6 -14   1      221.45      221.77     14.95 o 
  -5 -14   1      112.45      134.23     13.42 o 
  -4 -14   1       28.83       34.64      9.55 o 
  -3 -14   1      104.01       90.34     17.74 o 
  -2 -14   1       48.22       51.36     15.73 o 
  -1 -14   1      113.67      139.99     15.25 o 
   0 -14   1      196.49      178.03     17.34 o 
   1 -14   1      364.45      358.75     22.89 o 
   2 -14   1       86.44       48.02     19.92 o 
   3 -14   1      213.86      189.21     20.08 o 
  -8 -13   1       19.53       14.86     10.80 o 
  -7 -13   1       25.57       33.67      9.15 o 
  -6 -13   1      155.65      147.74     12.37 o 
  -5 -13   1       37.43       27.87      8.65 o 
  -4 -13   1       61.60       62.02      9.31 o 
  -3 -13   1       15.39        7.69      7.83 o 
  -2 -13   1      104.35      104.59     15.50 o 
  -1 -13   1       68.45       74.20     12.20 o 
   0 -13   1      562.22      519.84     23.93 o 
   1 -13   1       22.25       32.37     13.85 o 
   2 -13   1      324.78      283.64     20.60 o 
   3 -13   1        8.69       26.69     15.92 o 
   4 -13   1      441.72      408.55     52.20 o 
  -8 -12   1       22.32       13.43      8.65 o 
  -7 -12   1       52.51       49.09      9.25 o 
  -6 -12   1       13.32        8.78      7.23 o 
  -5 -12   1      291.92      283.24     13.95 o 
  -4 -12   1      187.61      188.78     15.19 o 
  -3 -12   1      787.49      804.46     23.98 o 
  -2 -12   1       22.97       27.62      7.02 o 
  -1 -12   1     1335.50     1345.26     42.34 o 
   0 -12   1      128.83      108.37     19.92 o 
   1 -12   1      535.78      556.93     24.20 o 
   2 -12   1      321.07      311.66     25.63 o 
   3 -12   1      198.77      212.96     18.17 o 
   4 -12   1      194.58      178.24     18.30 o 
   5 -12   1       51.50       43.69     14.17 o 
  -9 -11   1       71.00       70.65     16.64 o 
  -8 -11   1       42.86       21.24      8.22 o 
  -7 -11   1       10.80       12.19      7.20 o 
  -6 -11   1        8.98        4.45      6.37 o 
  -5 -11   1        8.56        7.46      6.17 o 
  -4 -11   1      186.91      174.59     10.53 o 
  -3 -11   1       86.14       95.01      7.33 o 
  -2 -11   1       75.36       72.50      6.65 o 
  -1 -11   1       20.78       16.93      7.79 o 
   0 -11   1       25.76       21.63      8.48 o 
   1 -11   1      140.03      122.83     12.64 o 
   2 -11   1      465.00      452.15     21.79 o 
   3 -11   1      406.25      345.85     23.39 o 
   4 -11   1      405.92      332.97     21.38 o 
   5 -11   1       44.46       49.04     13.34 o 
   6 -11   1      570.83      566.82     29.63 o 
  -9 -10   1      151.88      122.54     14.31 o 
  -8 -10   1       48.68       59.09      9.41 o 
  -7 -10   1        2.43       14.39      6.98 o 
  -6 -10   1       80.08       78.48      8.87 o 
  -5 -10   1       63.23       58.90      7.49 o 
  -4 -10   1        8.09        3.76      5.13 o 
  -3 -10   1      599.31      586.76     12.91 o 
  -2 -10   1      318.16      349.34     10.89 o 
  -1 -10   1      244.77      242.53      9.16 o 
   0 -10   1      109.55      125.02     11.72 o 
   1 -10   1      171.71      154.36     13.19 o 
   2 -10   1      100.58       72.11     10.77 o 
   3 -10   1       25.43       21.37     11.19 o 
   4 -10   1       81.57       57.77     11.56 o 
   5 -10   1       32.27       19.40     12.14 o 
   6 -10   1      200.37      217.62     19.27 o 
  -9  -9   1      132.18      121.63     16.49 o 
  -8  -9   1        0.55       -0.81      6.66 o 
  -7  -9   1      291.88      270.27     13.10 o 
  -6  -9   1      336.62      354.45     13.77 o 
  -5  -9   1       84.70       74.50      7.49 o 
  -4  -9   1      200.08      207.45      7.87 o 
  -3  -9   1      193.33      164.02      6.99 o 
  -2  -9   1        9.64        4.28      3.41 o 
  -1  -9   1     1816.55     1810.84     25.99 o 
   0  -9   1      408.51      399.00     14.37 o 
   1  -9   1     1692.72     1647.93     38.33 o 
   2  -9   1      298.77      272.20     25.15 o 
   3  -9   1      792.82      829.70     27.18 o 
   4  -9   1      302.71      307.72     22.12 o 
   5  -9   1      624.51      601.35     38.88 o 
   6  -9   1       94.12       79.28     13.88 o 
   7  -9   1       55.66       55.06     13.72 o 
 -10  -8   1       47.23       34.62     17.27 o 
  -9  -8   1        1.35        6.19      8.71 o 
  -8  -8   1      419.00      437.49     19.79 o 
  -7  -8   1      322.08      354.24     14.03 o 
  -6  -8   1       29.67       47.01      6.65 o 
  -5  -8   1        5.40        6.57      4.18 o 
  -4  -8   1       52.23       47.11      4.84 o 
  -3  -8   1       25.79       23.48      3.63 o 
  -2  -8   1      144.53      151.61      9.20 o 
  -1  -8   1      162.50      152.56      6.63 o 
   0  -8   1       13.88       11.92      3.36 o 
   1  -8   1        2.30        2.98      5.46 o 
   2  -8   1        7.53       11.52      6.63 o 
   3  -8   1       95.24       68.12     10.92 o 
   4  -8   1      244.82      193.99     14.47 o 
   5  -8   1       47.78       37.06      9.37 o 
   6  -8   1      111.01       92.73     22.49 o 
   7  -8   1       31.65       21.10     10.47 o 
 -10  -7   1        9.83        6.09     11.50 o 
  -9  -7   1       11.16       23.12      9.50 o 
  -8  -7   1       35.05       17.22      8.18 o 
  -7  -7   1      215.83      205.98     10.81 o 
  -6  -7   1      480.03      511.48     13.25 o 
  -5  -7   1      554.44      529.25     15.12 o 
  -4  -7   1      709.55      684.04     17.49 o 
  -3  -7   1      392.85      349.61      8.41 o 
  -2  -7   1        0.11       -1.35      2.45 o 
  -1  -7   1      183.37      130.77      5.84 o 
   0  -7   1      773.30      749.27     13.06 o 
   1  -7   1      558.69      467.64     12.67 o 
   2  -7   1      737.17      718.57     21.96 o 
   3  -7   1      540.42      555.48     20.06 o 
   4  -7   1       59.90       53.30     12.33 o 
   5  -7   1      182.77      200.35     14.75 o 
   6  -7   1       19.13       25.80      8.85 o 
   7  -7   1      250.72      223.28     21.80 o 
   8  -7   1       29.59       21.33     11.57 o 
 -10  -6   1       69.77       66.94     14.02 o 
  -9  -6   1        1.31        0.08      9.04 o 
  -8  -6   1      250.12      238.94     17.80 o 
  -7  -6   1      147.41      151.81      9.13 o 
  -6  -6   1      748.40      783.63     16.19 o 
  -5  -6   1     1201.00     1217.42     16.79 o 
  -4  -6   1       42.40       40.52      3.60 o 
  -3  -6   1      103.08       83.33      4.28 o 
  -2  -6   1      871.03      895.76     14.44 o 
  -1  -6   1      120.82       84.56      5.94 o 
   0  -6   1     2980.86     3214.75     37.15 o 
   1  -6   1     2557.02     2487.06     34.86 o 
   2  -6   1       44.83       40.61      5.56 o 
   3  -6   1      209.22      203.17     17.80 o 
   4  -6   1        1.06        2.15      5.51 o 
   5  -6   1      302.64      307.74     16.43 o 
   6  -6   1      146.11      138.91     11.85 o 
   7  -6   1      309.25      344.15     29.27 o 
   8  -6   1       10.50       22.88     10.92 o 
 -10  -5   1      313.01      332.31     19.33 o 
  -9  -5   1        7.65       -0.70      8.68 o 
  -8  -5   1       48.59       54.40      9.20 o 
  -7  -5   1        1.09       -1.59      4.96 o 
  -6  -5   1      583.88      632.64     13.95 o 
  -5  -5   1       83.61       67.79      4.21 o 
  -4  -5   1       55.75       67.37      3.76 o 
  -3  -5   1       35.43       49.72      4.29 o 
  -2  -5   1     1036.64     1011.36     18.50 o 
  -1  -5   1       26.13       40.23      3.63 o 
   0  -5   1      315.75      325.10      7.22 o 
   1  -5   1       20.23       14.70      3.30 o 
   2  -5   1      226.48      175.65      7.38 o 
   3  -5   1       68.39       64.74     11.73 o 
   4  -5   1      207.87      202.11     10.89 o 
   5  -5   1        4.11        7.24      5.47 o 
   6  -5   1       13.47       13.35      6.30 o 
   7  -5   1       38.93       46.26      9.12 o 
   8  -5   1        7.52        9.58      8.49 o 
   9  -5   1       77.00       44.37     11.76 o 
 -10  -4   1      146.01      143.48     14.54 o 
  -9  -4   1      272.98      248.69     31.64 o 
  -8  -4   1      340.48      380.97     19.31 o 
  -7  -4   1      188.49      159.41     16.13 o 
  -6  -4   1       62.51       54.50      4.54 o 
  -5  -4   1     1648.75     1553.36     19.24 o 
  -4  -4   1      847.78      753.67     11.07 o 
  -3  -4   1     7374.11     7124.37     65.13 o 
  -2  -4   1     2080.34     1825.51     29.46 o 
  -1  -4   1      354.63      279.65     14.86 o 
   0  -4   1     3135.96     2995.00     33.21 o 
   1  -4   1      210.34      337.32      8.48 o 
   2  -4   1     3450.73     3639.24     47.30 o 
   3  -4   1     2487.71     2411.75     37.81 o 
   4  -4   1       20.94       17.55      4.89 o 
   5  -4   1      667.31      677.58     19.20 o 
   6  -4   1        1.15        0.49      5.27 o 
   7  -4   1      342.93      373.97     17.23 o 
   8  -4   1       58.03       58.68     10.50 o 
   9  -4   1      191.30      232.92     21.95 o 
 -10  -3   1      131.65      144.32     21.22 o 
  -9  -3   1      148.54      151.81     13.32 o 
  -8  -3   1      500.92      535.24     21.97 o 
  -7  -3   1        0.75       -4.94      4.94 o 
  -6  -3   1      105.05      119.90      8.38 o 
  -5  -3   1       52.13       40.99      2.94 o 
  -4  -3   1     4475.71     4800.45     46.13 o 
  -3  -3   1       44.29       67.36      3.02 o 
  -2  -3   1      114.35       70.43      3.21 o 
  -1  -3   1     1535.34     1700.82     24.17 o 
   0  -3   1     2386.99     2140.83     26.46 o 
   1  -3   1     2817.30     2731.97     34.79 o 
   2  -3   1        1.02       -1.57      1.99 o 
   3  -3   1     1560.72     1540.00     21.65 o 
   4  -3   1      178.88      177.10      7.98 o 
   5  -3   1      100.03       91.58      8.38 o 
   6  -3   1      103.43      109.62     10.97 o 
   7  -3   1       24.15       18.41      8.17 o 
   8  -3   1        0.02        3.74      8.54 o 
   9  -3   1        2.31       10.08     11.14 o 
 -10  -2   1      211.80      183.55     22.89 o 
  -9  -2   1      103.32       97.58     16.78 o 
  -8  -2   1      705.36      729.04     22.10 o 
  -7  -2   1      681.40      674.07     17.03 o 
  -6  -2   1     1249.88     1275.23     23.09 o 
  -5  -2   1      669.03      602.52     11.59 o 
  -4  -2   1      141.34       82.52      3.79 o 
  -3  -2   1     1378.10     1368.22     14.00 o 
  -2  -2   1     2712.81     2649.27     29.02 o 
  -1  -2   1     2330.68     2488.13     29.55 o 
   0  -2   1      162.37      106.63      3.12 o 
   1  -2   1      861.06      808.19     10.50 o 
   2  -2   1      603.54      576.04      8.61 o 
   3  -2   1      458.98      454.84      7.78 o 
   4  -2   1      243.81      324.38      7.62 o 
   5  -2   1     1007.95     1077.98     17.02 o 
   6  -2   1       70.26       75.10      9.77 o 
   7  -2   1      188.91      169.73     13.69 o 
   8  -2   1       35.83       35.40      9.95 o 
   9  -2   1       45.36       47.79     18.18 o 
 -10  -1   1      152.51      155.62     35.17 o 
  -9  -1   1        0.00      -10.55     10.55 o 
  -8  -1   1      303.33      288.30     14.41 o 
  -7  -1   1       54.17       65.41      6.29 o 
  -6  -1   1     1969.21     2104.08     32.71 o 
  -5  -1   1       41.76       41.56      4.49 o 
  -4  -1   1      380.90      327.86      7.61 o 
  -3  -1   1     1426.78     1485.49     17.96 o 
  -2  -1   1     3131.47     3501.08     46.45 o 
  -1  -1   1     4456.37     4713.89     42.02 o 
   0  -1   1     7538.93     7561.29     70.96 o 
   1  -1   1     4454.47     4538.94     38.08 o 
   2  -1   1     3306.87     3652.15     36.56 o 
   3  -1   1     3127.16     3002.57     31.79 o 
   4  -1   1     2886.16     2900.26     32.10 o 
   5  -1   1     2926.87     2987.65     44.51 o 
   6  -1   1      326.34      304.62     12.73 o 
   7  -1   1      322.98      351.26     17.22 o 
   8  -1   1       40.63       35.34     10.38 o 
   9  -1   1       26.08       10.75     15.77 o 
  10  -1   1        3.34       -3.81     14.75 o 
 -10   0   1       94.68      104.54     20.06 o 
  -9   0   1       33.47       27.11     13.97 o 
  -8   0   1      212.19      193.22     19.19 o 
  -7   0   1      199.81      208.51     11.57 o 
  -6   0   1     1006.85     1058.77     19.00 o 
  -5   0   1       56.84       51.79      4.45 o 
  -4   0   1     1024.44     1040.14     16.26 o 
  -3   0   1      207.80      213.35      5.88 o 
  -2   0   1      494.11      470.10      7.93 o 
   1   0   1     3010.65     3569.58     34.23 o 
   2   0   1     3570.23     3672.19     36.61 o 
   3   0   1       70.13       63.75      3.08 o 
   4   0   1        6.98       -0.45      2.00 o 
   5   0   1        4.03        0.28      2.55 o 
   6   0   1      627.12      670.32     13.89 o 
   7   0   1      980.09      992.88     23.71 o 
   8   0   1       41.28       26.70     11.82 o 
   9   0   1      230.66      220.82     27.19 o 
  10   0   1       59.57       51.12     17.15 o 
 -10   1   1      105.70      133.73     22.09 o 
  -9   1   1       11.16       35.89     22.37 o 
  -8   1   1      469.52      482.54     27.50 o 
  -7   1   1      154.69      163.24     20.00 o 
  -6   1   1      893.04      913.78     15.83 o 
  -5   1   1        5.68        4.44      2.64 o 
  -4   1   1     4789.65     5094.72     53.31 o 
  -3   1   1      290.86      256.93      6.03 o 
  -2   1   1     5140.23     5047.45     45.96 o 
  -1   1   1     3469.11     3653.67     35.31 o 
   0   1   1     5477.44     5693.26    132.79 o 
   1   1   1     6424.87     6662.80     58.42 o 
   2   1   1    22599.52    23492.01    217.72 o 
   3   1   1     2768.66     2838.61     32.36 o 
   4   1   1     2387.91     2325.05     28.53 o 
   5   1   1      271.84      263.58      7.56 o 
   6   1   1      434.48      442.89     10.74 o 
   7   1   1      363.45      372.30     13.12 o 
   8   1   1        0.93        2.52      7.61 o 
   9   1   1       45.85       19.14     16.32 o 
  10   1   1       20.05       25.06     21.18 o 
  -9   2   1       55.94       50.06     16.38 o 
  -8   2   1      164.24      173.78     22.64 o 
  -7   2   1        6.95       -4.01      9.33 o 
  -6   2   1      818.39      830.38     23.42 o 
  -5   2   1       25.71       42.25      3.60 o 
  -4   2   1     4929.55     5367.78     50.56 o 
  -3   2   1      192.19      162.33      4.08 o 
  -2   2   1     2330.46     2491.25     23.93 o 
  -1   2   1     2066.58     2028.40     22.10 o 
   0   2   1      445.56      443.85      6.17 o 
   1   2   1       30.49       26.61      1.27 o 
   2   2   1    19053.49    20401.21    165.67 o 
   3   2   1     7544.15     8142.77     73.19 o 
   4   2   1      346.24      336.49      6.70 o 
   5   2   1     1987.49     2002.16     28.70 o 
   6   2   1      743.14      740.53     17.89 o 
   7   2   1      858.70      881.34     20.46 o 
   8   2   1      769.19      824.06     36.21 o 
   9   2   1      504.66      547.22     31.04 o 
  10   2   1       95.47       84.88     18.06 o 
  -9   3   1       31.07       49.71     11.01 o 
  -8   3   1        6.06       14.50      9.17 o 
  -7   3   1      149.08      141.18     16.61 o 
  -6   3   1       83.66       76.50     12.25 o 
  -5   3   1      648.35      649.49     15.10 o 
  -4   3   1      652.50      732.23     11.62 o 
  -3   3   1      368.12      447.77      7.13 o 
  -2   3   1     6995.86     8108.03     77.86 o 
  -1   3   1      764.70      714.15     10.69 o 
   0   3   1     2061.14     2253.19     27.18 o 
   1   3   1     4547.14     4604.41     47.72 o 
   2   3   1     1282.23     1311.06     14.39 o 
   3   3   1      451.18      551.78      7.54 o 
   4   3   1     1820.85     2052.74     22.40 o 
   5   3   1       40.58       37.26      3.36 o 
   6   3   1      262.85      278.29     12.46 o 
   7   3   1        3.82        2.18      5.43 o 
   8   3   1       53.15       41.18      8.14 o 
   9   3   1      175.25      159.53     13.19 o 
  10   3   1       18.37       37.29     15.61 o 
  -9   4   1       28.88       22.34     10.09 o 
  -8   4   1      374.94      381.95     23.85 o 
  -7   4   1       47.57       43.84     10.41 o 
  -6   4   1     1051.33     1089.65     42.83 o 
  -5   4   1      201.26      207.88     13.19 o 
  -4   4   1     2467.25     2562.10     34.89 o 
  -3   4   1      819.46      806.30     16.95 o 
  -2   4   1    15583.94    16887.65    210.39 o 
  -1   4   1     2265.02     2359.14     32.65 o 
   0   4   1    12091.42    12344.07    135.53 o 
   1   4   1      398.48      363.78      9.07 o 
   2   4   1     4174.47     4061.52     48.00 o 
   3   4   1     1103.13     1104.86     12.45 o 
   4   4   1    14092.17    14565.40    120.92 o 
   5   4   1     3981.61     4180.39     50.65 o 
   6   4   1      671.22      593.32     15.70 o 
   7   4   1      323.72      316.50     14.26 o 
   8   4   1      644.94      602.54     23.23 o 
   9   4   1       84.44      103.43     11.97 o 
  10   4   1      369.50      407.11     30.42 o 
  -9   5   1       67.20       59.63     14.16 o 
  -8   5   1       12.13        8.79      8.15 o 
  -7   5   1        1.09        3.98      6.67 o 
  -6   5   1      105.17      105.77     11.96 o 
  -5   5   1       17.65       23.59      7.43 o 
  -4   5   1        8.65        5.71      5.39 o 
  -3   5   1       32.24       21.30      6.60 o 
  -2   5   1      525.74      614.08     14.76 o 
  -1   5   1     1373.60     1610.70     24.70 o 
   0   5   1     3784.72     4035.16     43.77 o 
   1   5   1      698.50      720.79     12.40 o 
   2   5   1      755.99      701.47     14.64 o 
   3   5   1       94.33      137.42      6.59 o 
   4   5   1     1861.94     1922.88     21.26 o 
   5   5   1      263.97      296.24      6.94 o 
   6   5   1      125.33      144.28      8.85 o 
   7   5   1       62.94       60.59      9.31 o 
   8   5   1       70.93       53.30     10.29 o 
   9   5   1       49.35       38.86     11.15 o 
  10   5   1       87.94       85.71     12.81 o 
  -8   6   1      133.06      144.55     16.12 o 
  -7   6   1      231.50      230.05     17.23 o 
  -6   6   1      601.13      609.15     23.65 o 
  -5   6   1      154.75      176.36     16.26 o 
  -4   6   1     1262.71     1170.76     57.98 o 
  -3   6   1     1303.16     1250.69     41.73 o 
  -2   6   1     1717.20     1822.05     45.45 o 
  -1   6   1      410.22      406.70      9.36 o 
   0   6   1     7868.54     9112.88     93.98 o 
   1   6   1        0.57        7.62      2.50 o 
   2   6   1      576.65      634.66     11.21 o 
   3   6   1       18.31       22.89      2.66 o 
   4   6   1      458.21      406.26     12.95 o 
   5   6   1        3.09        1.75      3.21 o 
   6   6   1     4193.73     4277.62     66.26 o 
   7   6   1      316.36      282.55     15.35 o 
   8   6   1      172.83      165.62     14.53 o 
   9   6   1        0.35        0.72      8.83 o 
  10   6   1       88.18       82.73     14.72 o 
  -8   7   1        0.81        7.96     11.11 o 
  -7   7   1       39.30       34.59     10.95 o 
  -6   7   1       24.49       18.54      8.56 o 
  -5   7   1      194.91      126.38     15.65 o 
  -4   7   1       56.16       47.92      8.59 o 
  -3   7   1       64.71       80.54     14.42 o 
  -2   7   1      390.40      347.66     14.93 o 
  -1   7   1      579.31      567.03     12.03 o 
   0   7   1     5981.62     6103.61     65.60 o 
   1   7   1     3288.42     3327.78     42.79 o 
   2   7   1     7841.73     7881.35     76.66 o 
   3   7   1      560.91      512.29      9.25 o 
   4   7   1     1065.06      997.95     16.21 o 
   5   7   1       53.10       61.01      5.67 o 
   6   7   1     1192.55     1157.88     25.48 o 
   7   7   1      118.74       87.94      8.68 o 
   8   7   1       21.73       20.85      8.01 o 
   9   7   1       18.00       13.07      9.07 o 
  10   7   1      131.91      162.97     18.30 o 
  -7   8   1      178.01      143.87     16.44 o 
  -6   8   1      164.09      164.84     15.65 o 
  -5   8   1      252.81      236.30     16.40 o 
  -4   8   1      151.10      128.78     12.07 o 
  -3   8   1        2.35        4.73      5.82 o 
  -2   8   1        5.03        1.36      6.76 o 
  -1   8   1      117.35      126.21     10.07 o 
   0   8   1      348.84      276.82      8.22 o 
   1   8   1      223.95      276.34      8.27 o 
   2   8   1      531.64      679.60     12.13 o 
   3   8   1        2.91        0.92      2.66 o 
   4   8   1        4.51        6.95      3.81 o 
   5   8   1        2.44       13.48      4.36 o 
   6   8   1       58.25       61.01      6.40 o 
   7   8   1       76.17       83.96     13.09 o 
   8   8   1      695.60      673.19     23.41 o 
   9   8   1       21.94       16.99      9.17 o 
  10   8   1       13.98       30.46     13.18 o 
  -7   9   1      158.53      230.94     23.98 o 
  -6   9   1        8.27       14.80      9.89 o 
  -5   9   1      237.25      277.21     18.23 o 
  -4   9   1      450.48      390.32     19.89 o 
  -3   9   1        2.62        5.69      6.67 o 
  -2   9   1      504.16      509.25     31.69 o 
  -1   9   1      708.02      705.86     22.76 o 
   0   9   1      917.12      898.04     15.70 o 
   1   9   1      453.09      434.63     12.67 o 
   2   9   1     2553.29     2614.96     33.69 o 
   3   9   1     1729.54     1690.82     23.11 o 
   4   9   1     1649.26     1656.31     26.40 o 
   5   9   1      469.96      451.53     14.40 o 
   6   9   1      259.60      241.43     10.47 o 
   7   9   1        3.86       -3.05      6.33 o 
   8   9   1      506.56      492.44     20.52 o 
   9   9   1       13.62       18.18     10.04 o 
  10   9   1        5.85        0.57     10.34 o 
  -6  10   1        9.44       23.49     10.91 o 
  -5  10   1       72.90       60.48     11.69 o 
  -4  10   1        0.02        9.53      8.24 o 
  -3  10   1       44.31       50.51     10.01 o 
  -2  10   1       21.74       24.03      8.05 o 
  -1  10   1        5.65       -2.13      8.10 o 
   0  10   1        3.90        2.00      6.49 o 
   1  10   1        7.88        6.34      3.73 o 
   2  10   1       68.14       68.80      5.79 o 
   3  10   1      198.89      213.83      8.15 o 
   4  10   1      945.12      968.21     19.11 o 
   5  10   1       14.65       13.28      4.92 o 
   6  10   1       44.41       55.57      7.42 o 
   7  10   1       42.35       51.22      9.84 o 
   8  10   1      176.82      194.93     15.43 o 
   9  10   1      117.56      110.92     14.32 o 
  -6  11   1        1.14       19.14     13.46 o 
  -5  11   1      244.15      201.08     18.50 o 
  -4  11   1       81.52       77.06     21.37 o 
  -3  11   1      213.97      234.63     17.27 o 
  -2  11   1      357.41      310.67     19.87 o 
  -1  11   1        4.25        6.94      7.58 o 
   0  11   1       15.90       16.10      7.76 o 
   1  11   1      795.94      815.24     20.88 o 
   2  11   1       62.61       53.31      5.68 o 
   3  11   1      261.34      264.51     13.37 o 
   4  11   1       24.29       19.45      5.59 o 
   5  11   1      270.64      277.81     12.88 o 
   6  11   1       11.33        7.30      6.04 o 
   7  11   1       33.73       39.34      8.21 o 
   8  11   1        2.72        5.24      8.49 o 
   9  11   1        0.59       -5.88      9.77 o 
  -5  12   1      136.11      165.22     18.55 o 
  -4  12   1        9.14        7.20     10.18 o 
  -3  12   1      267.07      259.35     18.65 o 
  -2  12   1       29.35       36.23     10.23 o 
  -1  12   1       73.87       97.70     15.86 o 
   0  12   1      167.69      174.64     14.28 o 
   1  12   1      156.81      160.37     14.62 o 
   2  12   1      367.92      367.40     22.18 o 
   3  12   1      153.34      161.37     10.30 o 
   4  12   1      479.46      491.24     16.27 o 
   5  12   1      685.50      678.81     19.74 o 
   6  12   1      947.03      981.81     24.53 o 
   7  12   1       88.14       86.34     10.64 o 
   8  12   1       55.28       65.51     12.18 o 
   9  12   1       15.09       15.94     11.05 o 
  -4  13   1      168.36      164.94     18.21 o 
  -3  13   1      216.47      230.27     19.24 o 
  -2  13   1       36.59       47.57     13.47 o 
  -1  13   1      264.18      254.51     18.00 o 
   0  13   1        6.84        1.22      8.60 o 
   1  13   1        2.42        4.26      8.22 o 
   2  13   1       13.95       19.24      8.97 o 
   3  13   1      243.53      246.51     14.18 o 
   4  13   1      195.07      211.40     12.49 o 
   5  13   1       88.05       80.53      9.62 o 
   6  13   1       11.27       -0.67      7.38 o 
   7  13   1       89.60       77.50     10.90 o 
   8  13   1        0.29       -1.67      9.45 o 
  -3  14   1      296.94      307.93     22.33 o 
  -2  14   1       23.39       35.84     11.99 o 
  -1  14   1      285.04      296.61     20.11 o 
   0  14   1        9.61        3.69     10.11 o 
   1  14   1      146.20      195.85     19.00 o 
   2  14   1      172.61      152.31     19.87 o 
   3  14   1      474.34      496.98     30.40 o 
   4  14   1      179.41      183.31     14.21 o 
   5  14   1      117.72      113.23     11.18 o 
   6  14   1       46.57       35.66      9.35 o 
   7  14   1      293.03      291.38     19.55 o 
   8  14   1       55.03       42.73     12.14 o 
  -2  15   1      492.97      506.16     27.49 o 
  -1  15   1      487.57      530.13     26.99 o 
   0  15   1      182.07      159.18     22.04 o 
   1  15   1      369.04      350.19     25.76 o 
   2  15   1        3.01       -1.88     13.03 o 
   3  15   1      101.25      123.98     20.45 o 
   4  15   1       29.57       -2.66     14.13 o 
   5  15   1      275.68      301.08     18.61 o 
   6  15   1       20.62       12.02      9.58 o 
   7  15   1      129.56      131.84     13.69 o 
  -1  16   1      304.72      268.08     22.31 o 
   0  16   1       54.79       60.07     14.29 o 
   1  16   1      119.58       76.06     21.46 o 
   2  16   1        9.57       24.20     16.32 o 
   3  16   1        8.15        0.31     14.25 o 
   4  16   1        1.15       13.32     17.43 o 
   5  16   1      206.26      191.68     19.58 o 
   6  16   1        1.32       11.74     11.06 o 
   2  17   1      157.83      143.66     36.71 o 
   3  17   1      408.86      414.26     93.11 o 
   4  17   1        5.55        9.10     23.47 o 
  -4 -16   2      251.20      277.88     37.27 o 
  -3 -16   2        2.05       24.90     16.21 o 
  -2 -16   2      357.89      405.49     36.91 o 
  -1 -16   2       11.81       20.32     16.94 o 
   0 -16   2       14.23       25.22     15.30 o 
  -6 -15   2       57.11       44.86     12.50 o 
  -5 -15   2        0.03       -2.70     11.66 o 
  -4 -15   2       16.01       16.51     16.04 o 
  -3 -15   2       21.39       32.81     16.50 o 
  -2 -15   2      276.04      310.24     27.75 o 
  -1 -15   2       65.88       61.97     13.81 o 
   0 -15   2      268.95      273.42     21.49 o 
   1 -15   2       13.23       20.63     12.33 o 
  -7 -14   2       72.71       83.76     13.78 o 
  -6 -14   2      540.19      597.87     24.48 o 
  -5 -14   2       26.99       15.66      8.99 o 
  -4 -14   2      127.69      144.11     21.31 o 
  -3 -14   2       16.60        4.65     12.88 o 
  -2 -14   2      148.41      140.46     15.19 o 
  -1 -14   2       66.75       87.18     17.29 o 
   0 -14   2      214.89      207.50     18.41 o 
   1 -14   2       34.98       18.97     12.14 o 
   2 -14   2        2.24        1.63     11.34 o 
   3 -14   2       35.19       10.75     13.20 o 
  -8 -13   2      102.01       94.74     14.10 o 
  -7 -13   2      237.72      249.28     22.05 o 
  -6 -13   2      452.32      439.21     18.40 o 
  -5 -13   2       58.44       49.97      9.64 o 
  -4 -13   2      276.66      283.72     14.36 o 
  -3 -13   2      106.79       79.84     12.15 o 
  -2 -13   2      286.95      303.99     18.77 o 
  -1 -13   2       39.87       41.78     10.62 o 
   0 -13   2      641.80      695.82     27.73 o 
   1 -13   2        5.10        7.82      9.35 o 
   2 -13   2      319.33      339.89     27.44 o 
   3 -13   2        0.06       -2.68     10.10 o 
   4 -13   2      286.00      302.37     24.28 o 
  -8 -12   2      139.74      142.67     19.12 o 
  -7 -12   2       63.19       61.86     11.64 o 
  -6 -12   2      176.84      177.23     12.66 o 
  -5 -12   2       11.14        8.68      6.78 o 
  -4 -12   2      389.07      409.17     15.58 o 
  -3 -12   2       22.16       23.07      5.65 o 
  -2 -12   2       27.73       21.73      8.48 o 
  -1 -12   2       22.82       26.13      8.89 o 
   0 -12   2      141.56      110.70     13.55 o 
   1 -12   2       96.59      119.69     14.06 o 
   2 -12   2      241.36      192.39     17.11 o 
   3 -12   2       10.85       10.98      9.93 o 
   4 -12   2       22.92       29.57     11.75 o 
   5 -12   2        8.25       20.25     12.56 o 
  -9 -11   2      126.82      129.20     18.50 o 
  -8 -11   2       21.94        9.81      8.79 o 
  -7 -11   2      117.30      116.44     12.61 o 
  -6 -11   2      163.69      155.46     20.67 o 
  -5 -11   2      192.91      199.07     11.83 o 
  -4 -11   2      812.05      804.66     37.36 o 
  -3 -11   2      129.45      130.18     11.94 o 
  -2 -11   2      420.71      418.31     12.63 o 
  -1 -11   2      260.99      244.27     21.49 o 
   0 -11   2      481.67      503.46     29.76 o 
   1 -11   2      237.54      207.21     17.07 o 
   2 -11   2      848.59      869.21     29.97 o 
   3 -11   2        9.81       26.41      9.84 o 
   4 -11   2      147.63      127.74     15.39 o 
   5 -11   2       84.09       95.57     19.52 o 
  -9 -10   2      183.94      161.30     19.81 o 
  -8 -10   2      165.81      188.90     14.29 o 
  -7 -10   2      266.07      287.65     16.01 o 
  -6 -10   2      120.22      121.68     11.27 o 
  -5 -10   2      702.39      725.68     28.61 o 
  -4 -10   2      110.42      115.99      8.86 o 
  -3 -10   2      409.72      419.23     12.65 o 
  -2 -10   2      294.70      264.80      9.90 o 
  -1 -10   2      346.64      374.26     11.25 o 
   0 -10   2       13.13       15.54      7.43 o 
   1 -10   2      263.34      236.61     25.94 o 
   2 -10   2      358.66      309.89     22.55 o 
   3 -10   2      146.44      110.74     13.36 o 
   4 -10   2      629.25      593.80     25.66 o 
   5 -10   2       54.84       55.46     13.72 o 
   6 -10   2      264.89      270.12     21.51 o 
  -9  -9   2       41.28       48.23     13.62 o 
  -8  -9   2       52.82       26.56      9.33 o 
  -7  -9   2        9.27       14.19      6.58 o 
  -6  -9   2       10.04        6.70      5.06 o 
  -5  -9   2        2.90       -4.10      4.10 o 
  -4  -9   2       80.23       79.27      6.41 o 
  -3  -9   2       15.08       13.36      3.89 o 
  -2  -9   2      840.89      834.09     34.37 o 
  -1  -9   2       99.37       97.04      6.40 o 
   0  -9   2      392.20      416.23     15.24 o 
   1  -9   2       12.65       10.15     12.57 o 
   2  -9   2      172.77      181.82     24.24 o 
   3  -9   2       60.78       44.98      9.80 o 
   4  -9   2      316.22      283.42     18.11 o 
   5  -9   2       28.68       34.00     10.48 o 
   6  -9   2       59.14       27.68     10.47 o 
   7  -9   2       47.38       60.78     14.61 o 
 -10  -8   2      107.25       60.48     15.16 o 
  -9  -8   2      128.27      135.29     22.47 o 
  -8  -8   2       31.18       33.10      7.26 o 
  -7  -8   2      901.15      911.29     24.34 o 
  -6  -8   2        8.23        5.21      6.25 o 
  -5  -8   2     1086.98     1126.19     38.38 o 
  -4  -8   2       15.22        5.03      2.95 o 
  -3  -8   2     1996.66     2008.91     25.81 o 
  -2  -8   2       32.02       34.05      4.79 o 
  -1  -8   2     2198.43     2217.32     32.86 o 
   0  -8   2      360.32      355.28      8.92 o 
   1  -8   2     1371.41     1333.45     32.42 o 
   2  -8   2      608.67      537.02     20.56 o 
   3  -8   2      633.57      561.48     32.18 o 
   4  -8   2      950.56      863.80     28.20 o 
   5  -8   2      149.44      173.47     15.16 o 
   6  -8   2      239.71      242.82     23.83 o 
   7  -8   2       19.79       42.51     12.25 o 
 -10  -7   2       79.87       29.33     16.72 o 
  -9  -7   2       18.68       11.57      9.16 o 
  -8  -7   2       45.72       27.96      6.81 o 
  -7  -7   2        2.80        2.22      5.30 o 
  -6  -7   2      312.78      293.42     13.19 o 
  -5  -7   2       29.46       20.77      3.60 o 
  -4  -7   2      267.55      281.60      8.66 o 
  -3  -7   2       58.10       71.58      5.09 o 
  -2  -7   2       35.50       38.01      4.16 o 
  -1  -7   2       84.56       94.07      5.31 o 
   0  -7   2       13.09       18.68      3.11 o 
   1  -7   2     1015.40     1052.72     16.30 o 
   2  -7   2       16.06       19.03      6.30 o 
   3  -7   2      504.56      490.06     28.10 o 
   4  -7   2      195.17      171.31     15.17 o 
   5  -7   2      223.30      195.89     14.98 o 
   6  -7   2      695.67      662.49     27.98 o 
   7  -7   2       39.35       27.52     10.72 o 
   8  -7   2      180.99      150.22     17.88 o 
 -10  -6   2      167.10       95.06     19.43 o 
  -9  -6   2       79.98       88.66     14.87 o 
  -8  -6   2      425.72      420.88     18.67 o 
  -7  -6   2      156.70      176.49      9.71 o 
  -6  -6   2      444.94      473.87     25.05 o 
  -5  -6   2      765.93      776.47     13.56 o 
  -4  -6   2      313.07      295.06      8.40 o 
  -3  -6   2      440.37      419.68      9.42 o 
  -2  -6   2        1.13        0.79      2.03 o 
  -1  -6   2      188.31      218.75      6.92 o 
   0  -6   2      279.54      271.34      9.28 o 
   1  -6   2      213.51      205.79      5.08 o 
   2  -6   2      680.09      652.70     16.59 o 
   3  -6   2       15.74       18.09      7.26 o 
   4  -6   2      304.13      305.65     15.67 o 
   5  -6   2      312.11      299.18     14.78 o 
   6  -6   2      382.27      308.62     17.94 o 
   7  -6   2      135.97      138.86     13.27 o 
   8  -6   2       25.48       21.18     10.01 o 
 -10  -5   2       33.11       25.93     16.99 o 
  -9  -5   2       48.44       44.90     11.69 o 
  -8  -5   2      115.21      113.38     11.25 o 
  -7  -5   2        3.48       -3.28      4.47 o 
  -6  -5   2       12.74       12.16      3.44 o 
  -5  -5   2       73.40       58.36      4.76 o 
  -4  -5   2      229.52      182.65      7.73 o 
  -3  -5   2     1402.13     1267.51     16.66 o 
  -2  -5   2        2.56       15.70      3.69 o 
  -1  -5   2     5802.03     5530.85     72.15 o 
   0  -5   2      625.65      676.83     11.55 o 
   1  -5   2     3971.13     3819.91     43.20 o 
   2  -5   2       36.73       30.07      4.28 o 
   3  -5   2     2420.11     2358.95     39.86 o 
   4  -5   2       12.69       10.84      5.35 o 
   5  -5   2      292.83      318.71     14.23 o 
   6  -5   2      241.63      232.12     18.13 o 
   7  -5   2       85.94      108.31     11.65 o 
   8  -5   2      354.71      389.63     19.93 o 
 -10  -4   2        3.92        4.30      8.08 o 
  -9  -4   2      146.67      125.83     15.61 o 
  -8  -4   2      341.89      364.65     19.34 o 
  -7  -4   2       36.91       32.18      6.96 o 
  -6  -4   2      629.27      632.54     12.23 o 
  -5  -4   2        3.22        2.33      2.20 o 
  -4  -4   2       47.86       35.93      2.98 o 
  -3  -4   2       23.77       14.76      2.32 o 
  -2  -4   2      142.80      166.24      4.95 o 
  -1  -4   2     1707.25     1561.20     41.12 o 
   0  -4   2      281.12      263.16      5.38 o 
   1  -4   2      992.55      959.43     12.53 o 
   2  -4   2       28.82       15.70      3.15 o 
   3  -4   2     1128.99     1185.47     18.92 o 
   4  -4   2      258.64      256.64     10.24 o 
   5  -4   2      135.07      113.44      9.32 o 
   6  -4   2      122.57      119.55     14.80 o 
   7  -4   2      193.86      166.88     12.91 o 
   8  -4   2      189.17      197.97     22.31 o 
   9  -4   2       49.64       39.32     13.52 o 
 -10  -3   2       17.69       17.17     14.75 o 
  -9  -3   2      105.53      104.90     14.22 o 
  -8  -3   2       97.75      108.78     17.77 o 
  -7  -3   2      199.68      220.87     12.60 o 
  -6  -3   2      390.84      387.93     13.87 o 
  -5  -3   2      276.34      235.66      9.31 o 
  -4  -3   2      959.70      972.59     13.73 o 
  -3  -3   2     1649.75     1338.06     16.16 o 
  -2  -3   2      698.53      756.56      9.47 o 
  -1  -3   2     3402.65     3083.39     39.18 o 
   0  -3   2      602.10      697.93     11.24 o 
   1  -3   2     2189.57     1961.05     18.98 o 
   2  -3   2      117.34      109.68      4.72 o 
   3  -3   2      238.92      181.33      6.72 o 
   4  -3   2      125.28      121.47      4.67 o 
   5  -3   2      380.53      407.22     14.75 o 
   6  -3   2       25.03       26.39      7.67 o 
   7  -3   2      131.59      138.60     13.32 o 
   8  -3   2      192.40      183.44     32.32 o 
   9  -3   2       39.79       61.80     17.07 o 
 -10  -2   2       61.33       59.36     17.63 o 
  -9  -2   2       74.87       87.39      9.53 o 
  -8  -2   2       11.45       11.32      7.35 o 
  -7  -2   2      504.77      478.61     14.62 o 
  -6  -2   2      367.69      366.41     12.91 o 
  -5  -2   2       21.08       19.43      3.37 o 
  -4  -2   2      635.15      655.29     12.93 o 
  -3  -2   2      573.12      583.27      8.73 o 
  -2  -2   2      159.37      170.26      3.82 o 
  -1  -2   2     1130.61     1248.09     15.11 o 
   0  -2   2      943.73      860.27      9.64 o 
   1  -2   2     2555.48     2637.68     25.30 o 
   2  -2   2      353.04      323.47      5.65 o 
   3  -2   2     1203.91     1120.66     13.75 o 
   4  -2   2       36.54       47.48      3.33 o 
   5  -2   2     3345.40     3336.82     41.04 o 
   6  -2   2        9.20        2.09      4.75 o 
   7  -2   2      371.57      362.30     18.18 o 
   8  -2   2       11.23       11.96      8.72 o 
   9  -2   2      194.63      202.33     23.50 o 
 -10  -1   2      107.70      117.52     20.00 o 
  -9  -1   2        2.92       22.17     31.70 o 
  -8  -1   2        1.37        3.62      5.84 o 
  -7  -1   2      455.96      485.00     13.48 o 
  -6  -1   2       13.80        9.64      4.33 o 
  -5  -1   2     1039.64     1124.86     20.19 o 
  -4  -1   2       17.55        9.73      3.53 o 
  -3  -1   2      260.47      241.91      6.27 o 
  -2  -1   2       31.74       28.91      3.27 o 
  -1  -1   2     1625.60     1710.50     19.12 o 
   0  -1   2     6166.76     6113.98     51.76 o 
   1  -1   2     3361.58     3311.56     32.55 o 
   2  -1   2      171.04      212.25      4.47 o 
   3  -1   2      735.62      673.41      9.52 o 
   4  -1   2       42.33       42.30      3.26 o 
   5  -1   2        5.42        9.40      2.75 o 
   6  -1   2       82.91       71.77      5.76 o 
   7  -1   2       59.89       50.36      9.09 o 
   8  -1   2       56.05       62.94     10.77 o 
   9  -1   2      138.35      138.07     20.18 o 
  10  -1   2       48.74       31.78     16.87 o 
 -10   0   2      275.11      217.16     26.68 o 
  -9   0   2      135.88      141.08     19.63 o 
  -8   0   2      522.23      535.51     28.23 o 
  -7   0   2      130.62      126.58      9.07 o 
  -6   0   2     1133.72     1093.81     19.52 o 
  -5   0   2      814.33      813.10     15.05 o 
  -4   0   2     3088.46     3150.59     41.71 o 
  -3   0   2      752.29      694.50     14.71 o 
  -2   0   2     3079.98     3223.96     32.74 o 
  -1   0   2     2417.65     2392.65     23.51 o 
   0   0   2     1479.71     1584.47     25.31 o 
   1   0   2     8068.44     8051.63     70.69 o 
   2   0   2      259.87      210.72      4.41 o 
   3   0   2     3723.49     3441.85     33.51 o 
   4   0   2      553.05      572.17      9.29 o 
   5   0   2     1689.04     1650.51     23.07 o 
   6   0   2      765.30      801.66     15.88 o 
   7   0   2     2104.39     2244.11     57.29 o 
   8   0   2       38.04       41.85     16.05 o 
   9   0   2      171.10      191.68     21.92 o 
  10   0   2       16.61       21.34     17.78 o 
 -10   1   2      116.65      122.00     21.13 o 
  -9   1   2        9.07       14.16     15.37 o 
  -8   1   2       55.28       57.19     13.56 o 
  -7   1   2       19.85       19.79     17.55 o 
  -6   1   2      220.25      252.17      8.94 o 
  -5   1   2      922.11      967.23     15.43 o 
  -4   1   2       81.62       85.82      4.71 o 
  -3   1   2      141.27      173.84      5.09 o 
  -2   1   2      111.11      106.61      3.48 o 
  -1   1   2      421.73      429.53      6.23 o 
   0   1   2      278.68      286.59      4.92 o 
   1   1   2     1927.53     1870.66     21.95 o 
   2   1   2     6085.23     6174.80     59.16 o 
   3   1   2      350.07      326.17      6.32 o 
   4   1   2       62.39       65.96      3.92 o 
   5   1   2       16.94       14.10      3.24 o 
   6   1   2        1.07       -3.16      3.16 o 
   7   1   2      507.57      499.00     14.33 o 
   8   1   2        6.86       -6.29      8.99 o 
   9   1   2      371.86      383.74     27.75 o 
  10   1   2        2.20      -12.75     13.04 o 
  -9   2   2        5.13       24.33     11.18 o 
  -8   2   2      950.55      969.26     45.17 o 
  -7   2   2       12.74        6.04      9.19 o 
  -6   2   2     1411.09     1416.73     22.34 o 
  -5   2   2      134.05      158.37      5.59 o 
  -4   2   2     1269.87     1178.21     16.55 o 
  -3   2   2      869.85      895.76     11.26 o 
  -2   2   2      486.62      461.03      6.37 o 
  -1   2   2      855.03      902.83     12.69 o 
   0   2   2     2576.39     2815.54     36.04 o 
   1   2   2     1698.28     1681.34     17.52 o 
   2   2   2    11219.26    12018.41    113.21 o 
   3   2   2     4075.87     4094.11     38.93 o 
   4   2   2      113.58       97.01      4.66 o 
   5   2   2      302.77      275.23      8.63 o 
   6   2   2      199.59      197.49      7.78 o 
   7   2   2        1.76        3.64      4.63 o 
   8   2   2      256.79      271.16     14.36 o 
   9   2   2      285.94      244.14     22.80 o 
  10   2   2        1.33       14.25     17.03 o 
  -9   3   2        4.54        2.22     10.55 o 
  -8   3   2       69.50       77.13     12.49 o 
  -7   3   2      170.89      167.07     14.09 o 
  -6   3   2      499.42      507.84     24.28 o 
  -5   3   2       98.38      103.59      4.90 o 
  -4   3   2      890.87      800.84     11.39 o 
  -3   3   2     1530.66     1683.14     18.78 o 
  -2   3   2     2518.86     2622.55     26.04 o 
  -1   3   2        2.59        2.34      1.72 o 
   0   3   2      425.57      395.90      6.66 o 
   1   3   2      367.82      357.85      6.22 o 
   2   3   2     2174.81     2106.05     21.26 o 
   3   3   2       51.77       51.11      4.05 o 
   4   3   2     5850.60     6168.86     62.44 o 
   5   3   2     1693.07     1595.99     22.85 o 
   6   3   2      304.13      277.98     12.05 o 
   7   3   2      940.92      960.30     24.02 o 
   8   3   2       51.86       49.53     10.56 o 
   9   3   2      809.37      812.86     25.08 o 
  10   3   2        3.65        8.53     13.92 o 
  -9   4   2       91.74       91.00     15.06 o 
  -8   4   2      238.14      227.31     22.08 o 
  -7   4   2       27.03       27.05      8.88 o 
  -6   4   2      259.76      273.44     20.91 o 
  -5   4   2      261.84      239.39     13.78 o 
  -4   4   2       60.08       51.40      3.91 o 
  -3   4   2       69.62       54.94      5.36 o 
  -2   4   2      201.13      247.87      5.59 o 
  -1   4   2       95.63      106.38      3.68 o 
   0   4   2      120.29       99.44      4.14 o 
   1   4   2     1036.44      976.16     17.09 o 
   2   4   2      122.10      134.94      4.44 o 
   3   4   2      222.64      206.26      6.60 o 
   4   4   2     6153.99     6592.70     66.74 o 
   5   4   2      530.00      549.14     11.87 o 
   6   4   2      145.05      139.48      8.56 o 
   7   4   2       10.96       12.81      5.91 o 
   8   4   2      119.70      108.13     12.40 o 
   9   4   2        2.16       10.31      7.83 o 
  10   4   2       52.13       37.06     15.94 o 
  -9   5   2      113.81       90.30     18.50 o 
  -8   5   2       71.62       85.06     25.56 o 
  -7   5   2        0.73       -2.76      7.58 o 
  -6   5   2      445.75      486.64     21.09 o 
  -5   5   2      280.28      253.66     14.65 o 
  -4   5   2     2979.85     2828.85     65.14 o 
  -3   5   2        2.65        4.55      4.09 o 
  -2   5   2     4947.73     4654.87     62.20 o 
  -1   5   2      113.12      122.46      4.76 o 
   0   5   2     8711.32     9137.95    105.54 o 
   1   5   2      344.13      334.88      7.13 o 
   2   5   2     2720.06     2741.54     28.29 o 
   3   5   2      171.19      193.45      5.88 o 
   4   5   2     1391.15     1397.27     19.09 o 
   5   5   2      490.69      465.39     12.93 o 
   6   5   2     1363.69     1401.26     27.68 o 
   7   5   2      610.65      597.20     17.21 o 
   8   5   2      337.56      342.08     18.95 o 
   9   5   2      123.54      136.01     14.94 o 
  10   5   2      122.58      127.83     14.12 o 
  -8   6   2       19.65        0.93     11.24 o 
  -7   6   2      375.01      363.25     25.66 o 
  -6   6   2       31.72       44.73     11.84 o 
  -5   6   2       26.18       30.29      9.53 o 
  -4   6   2       82.26       95.47     32.09 o 
  -3   6   2       69.82       59.59      9.34 o 
  -2   6   2       79.27       66.85      6.80 o 
  -1   6   2      202.63      236.18      6.70 o 
   0   6   2     1992.51     2021.30     27.24 o 
   1   6   2       10.62        6.40      2.20 o 
   2   6   2     1220.99     1121.58     14.91 o 
   3   6   2       37.46       26.72      2.52 o 
   4   6   2     2032.07     1899.52     27.93 o 
   5   6   2      353.74      348.12     11.62 o 
   6   6   2     4948.29     5152.36     69.17 o 
   7   6   2     1289.01     1281.04     26.63 o 
   8   6   2       52.67       57.25     12.45 o 
   9   6   2       49.18       61.01     12.28 o 
  10   6   2       44.16       20.07     11.66 o 
  -8   7   2       99.02       66.82     16.99 o 
  -7   7   2      191.96      174.47     27.08 o 
  -6   7   2       68.68       41.64     12.17 o 
  -5   7   2       51.04       47.04     27.27 o 
  -4   7   2      160.73      169.33     15.66 o 
  -3   7   2       77.70       77.39     26.76 o 
  -2   7   2     1686.05     1592.61     42.84 o 
  -1   7   2      276.16      231.77      7.08 o 
   0   7   2     1303.02     1366.29     19.13 o 
   1   7   2      588.56      556.08      9.94 o 
   2   7   2      395.02      528.41     13.23 o 
   3   7   2      122.98      126.94      4.72 o 
   4   7   2       10.57        9.94      3.49 o 
   5   7   2        0.11       -1.37      3.46 o 
   6   7   2      371.89      362.83     13.21 o 
   7   7   2       27.28       22.16      6.77 o 
   8   7   2      379.46      395.16     20.63 o 
   9   7   2       72.98       73.44     12.68 o 
  10   7   2      162.40      169.41     19.65 o 
  -7   8   2      255.63      266.49     39.01 o 
  -6   8   2        6.72       34.30     10.11 o 
  -5   8   2      406.61      397.59     28.55 o 
  -4   8   2       56.81      100.58     11.18 o 
  -3   8   2       49.30       33.01     10.22 o 
  -2   8   2      938.43      912.95     25.68 o 
  -1   8   2       35.32       44.02      4.18 o 
   0   8   2     3856.32     3716.69     43.24 o 
   1   8   2      102.42      116.24      5.24 o 
   2   8   2    10241.87    10107.31     97.40 o 
   3   8   2      146.10      156.22      6.06 o 
   4   8   2     2707.34     2587.64     37.92 o 
   5   8   2       14.75        8.32      3.84 o 
   6   8   2      769.00      725.03     21.24 o 
   7   8   2       39.23       25.17      8.47 o 
   8   8   2     1596.95     1527.65     35.98 o 
   9   8   2      506.33      456.95     23.70 o 
  10   8   2       17.37       18.37     12.17 o 
  -7   9   2        3.31       16.46     12.48 o 
  -6   9   2      109.57      122.11     14.70 o 
  -5   9   2      371.70      339.63     25.53 o 
  -4   9   2       20.50       18.03      8.45 o 
  -3   9   2       63.66       73.11     10.39 o 
  -2   9   2      249.74      221.92     14.02 o 
  -1   9   2      286.35      296.55     15.08 o 
   0   9   2      260.99      262.27      8.31 o 
   1   9   2      193.60      182.99      6.74 o 
   2   9   2        1.50        1.49      2.60 o 
   3   9   2      470.10      492.34     11.64 o 
   4   9   2      177.38      196.41     11.64 o 
   5   9   2        1.66        1.49      4.07 o 
   6   9   2       23.00       17.11      5.18 o 
   7   9   2       98.12      103.70     11.19 o 
   8   9   2      354.65      382.42     18.91 o 
   9   9   2       44.29       37.67     10.81 o 
  10   9   2       65.66       96.83     19.12 o 
  -6  10   2       84.66       99.92     18.59 o 
  -5  10   2      399.40      412.97     22.47 o 
  -4  10   2       23.27       11.34      8.15 o 
  -3  10   2      533.43      471.42     21.07 o 
  -2  10   2      327.03      366.37     23.90 o 
  -1  10   2       70.12       41.55      8.55 o 
   0  10   2     1687.53     1628.94     36.97 o 
   1  10   2        2.57        1.21      3.33 o 
   2  10   2     1899.74     1977.52     28.19 o 
   3  10   2        1.76        0.96      3.10 o 
   4  10   2     2380.66     2385.31     34.33 o 
   5  10   2       33.47       18.59      5.22 o 
   6  10   2      205.38      181.93     10.61 o 
   7  10   2       93.80       86.55     10.99 o 
   8  10   2       81.26       78.49     11.77 o 
   9  10   2       20.07       16.25     10.06 o 
  10  10   2      358.55      308.38     24.01 o 
  -6  11   2       96.33      121.28     20.86 o 
  -5  11   2        7.88       25.43     10.66 o 
  -4  11   2       90.97      115.02     20.68 o 
  -3  11   2      438.62      440.33     21.68 o 
  -2  11   2        0.99        7.62      7.74 o 
  -1  11   2       87.39      135.58     13.54 o 
   0  11   2       64.00       24.32      7.78 o 
   1  11   2      431.38      451.32     13.34 o 
   2  11   2       42.20       31.57      5.18 o 
   3  11   2       15.17       12.25      4.62 o 
   4  11   2      629.54      597.46     24.98 o 
   5  11   2        6.53        6.85      5.06 o 
   6  11   2      549.25      578.68     18.04 o 
   7  11   2        5.43       14.60      7.83 o 
   8  11   2      144.25      145.73     16.27 o 
   9  11   2       16.47       28.55     10.82 o 
  -5  12   2      144.20      165.79     22.24 o 
  -4  12   2      111.44       72.89     13.38 o 
  -3  12   2       87.34       76.05     12.58 o 
  -2  12   2        3.41        8.26      8.30 o 
  -1  12   2      147.75      150.17     19.30 o 
   0  12   2       17.59       15.24      7.98 o 
   1  12   2       17.54       34.57      8.64 o 
   2  12   2       11.45       13.92      5.68 o 
   3  12   2       93.83       81.39      8.80 o 
   4  12   2       32.81       27.72      6.35 o 
   5  12   2       51.39       69.17      8.89 o 
   6  12   2      224.10      207.29     12.67 o 
   7  12   2        2.33       -0.10      7.56 o 
   8  12   2        5.60        3.70      8.84 o 
   9  12   2        5.24        2.54      9.84 o 
  -4  13   2      116.67      108.56     18.89 o 
  -3  13   2      207.56      214.52     22.43 o 
  -2  13   2      202.86      191.53     16.66 o 
  -1  13   2      391.65      385.07     21.16 o 
   0  13   2      132.42      165.63     19.91 o 
   1  13   2       20.76        2.16      7.96 o 
   2  13   2       21.27       35.16     13.09 o 
   3  13   2      148.25      136.81     11.53 o 
   4  13   2      107.64      104.11      9.84 o 
   5  13   2        1.70       -0.26      6.33 o 
   6  13   2      456.70      469.33     24.89 o 
   7  13   2       79.18       81.49     12.41 o 
   8  13   2      229.88      236.60     18.24 o 
  -3  14   2      259.10      283.83     21.31 o 
  -2  14   2       14.17       27.73     11.24 o 
  -1  14   2       89.71       75.84     13.15 o 
   0  14   2        0.32        9.31      8.72 o 
   1  14   2      275.43      265.26     18.02 o 
   2  14   2        1.52       13.31     11.93 o 
   3  14   2      207.24      204.71     18.80 o 
   4  14   2        8.17        5.25      7.62 o 
   5  14   2       34.50       40.86      8.89 o 
   6  14   2       10.16       13.67      8.13 o 
   7  14   2       27.12        9.20      9.59 o 
   8  14   2      108.98       90.59     14.25 o 
  -2  15   2       28.26        2.59     11.04 o 
  -1  15   2      120.08      109.32     15.71 o 
   0  15   2        5.66        1.08      9.77 o 
   1  15   2      126.60       91.56     18.81 o 
   2  15   2        2.18       -7.79     12.88 o 
   3  15   2       13.34        4.42     13.12 o 
   4  15   2        6.16       -2.06      9.89 o 
   5  15   2      146.74      144.79     14.62 o 
   6  15   2        0.50       -0.16      8.08 o 
   7  15   2       20.25       22.22     11.23 o 
  -1  16   2        3.55        5.99     11.27 o 
   0  16   2       51.27       46.29     13.42 o 
   1  16   2      173.76      170.53     23.30 o 
   2  16   2       16.19       25.04     15.92 o 
   3  16   2      188.57      212.61     24.95 o 
   4  16   2       38.22       58.43     26.72 o 
   5  16   2      300.31      324.26     23.19 o 
   6  16   2      105.34       80.12     13.79 o 
   1  17   2      127.92       99.75     22.47 o 
   2  17   2       10.53        4.45     15.52 o 
   3  17   2       70.81      108.70     21.96 o 
   4  17   2       22.57       23.03     17.22 o 
  -3 -16   3       53.07       61.73     29.40 o 
  -2 -16   3      106.69       87.78     21.47 o 
  -1 -16   3       12.18      -16.36     21.82 o 
  -5 -15   3        6.79       18.65     20.35 o 
  -4 -15   3       56.70       89.32     30.67 o 
  -3 -15   3       69.90       75.83     19.61 o 
  -2 -15   3      396.72      489.11     67.93 o 
  -1 -15   3      220.47      230.00     19.66 o 
   0 -15   3      173.04      200.28     35.31 o 
   1 -15   3       55.54       31.41     13.98 o 
  -7 -14   3       55.89       58.45     13.32 o 
  -6 -14   3      451.74      450.29     22.74 o 
  -5 -14   3        0.28       -5.09      9.24 o 
  -4 -14   3       22.68       14.74     11.07 o 
  -3 -14   3        1.05       -7.43     12.65 o 
  -2 -14   3      208.00      197.37     17.42 o 
  -1 -14   3       25.87       44.68     12.27 o 
   0 -14   3      750.75      779.89     31.34 o 
   1 -14   3       15.22       16.41     16.09 o 
   2 -14   3      189.60      159.50     18.28 o 
  -7 -13   3        8.10        0.83      9.77 o 
  -6 -13   3      881.72      965.35     46.91 o 
  -5 -13   3      313.29      359.21     23.01 o 
  -4 -13   3      302.92      332.28     17.39 o 
  -3 -13   3       65.34       49.22     14.64 o 
  -2 -13   3        1.76        1.63     11.17 o 
  -1 -13   3      173.86      146.77     15.05 o 
   0 -13   3       83.74       99.67     14.45 o 
   1 -13   3      107.58       89.14     14.47 o 
   2 -13   3       44.82       24.97     11.25 o 
   3 -13   3       34.11       48.90     13.31 o 
   4 -13   3        4.21        4.64     13.17 o 
  -8 -12   3      100.29      113.21     14.82 o 
  -7 -12   3       75.76       69.87     11.90 o 
  -6 -12   3      265.41      279.93     19.34 o 
  -5 -12   3      274.66      334.60     15.35 o 
  -4 -12   3     1392.90     1519.95     34.43 o 
  -3 -12   3      106.78       94.32      8.03 o 
  -2 -12   3      283.76      310.98     18.28 o 
  -1 -12   3       49.79       45.56     10.18 o 
   0 -12   3      551.87      604.23     25.20 o 
   1 -12   3      114.95      112.97     13.71 o 
   2 -12   3      768.09      849.58     31.45 o 
   3 -12   3       11.35        3.99      9.96 o 
   4 -12   3      133.64      153.51     17.78 o 
  -8 -11   3       99.86      113.56     13.28 o 
  -7 -11   3       12.01        7.14      8.69 o 
  -6 -11   3      390.84      395.41     18.32 o 
  -5 -11   3        2.29        2.55      6.02 o 
  -4 -11   3     1564.96     1632.61     34.78 o 
  -3 -11   3      193.54      190.80      9.74 o 
  -2 -11   3      296.04      298.80     11.32 o 
  -1 -11   3        0.05        2.97      9.68 o 
   0 -11   3       31.00       29.15      9.70 o 
   1 -11   3       39.04       33.19      9.47 o 
   2 -11   3      266.26      264.65     19.21 o 
   3 -11   3       28.29       20.12     10.29 o 
   4 -11   3       89.81       51.90     16.92 o 
   5 -11   3       13.08       24.50     13.36 o 
  -9 -10   3      348.57      352.21     29.35 o 
  -8 -10   3      178.37      173.99     14.09 o 
  -7 -10   3       50.14       60.99     11.97 o 
  -6 -10   3      157.57      141.74     10.62 o 
  -5 -10   3        5.25       13.58      6.07 o 
  -4 -10   3      622.13      621.44     15.46 o 
  -3 -10   3       31.95       20.70      4.60 o 
  -2 -10   3     1630.53     1659.69     26.39 o 
  -1 -10   3        0.05       -3.61      3.61 o 
   0 -10   3       88.05       99.84     11.32 o 
   1 -10   3       44.44       35.33     20.73 o 
   2 -10   3      311.01      313.87     35.92 o 
   3 -10   3       10.49       16.30      9.31 o 
   4 -10   3      351.30      329.71     21.62 o 
   5 -10   3        2.10        0.10      8.82 o 
   6 -10   3       12.42        8.95     11.64 o 
  -9  -9   3      228.84      187.10     15.03 o 
  -8  -9   3      240.12      251.07     15.47 o 
  -7  -9   3      156.82      145.73     15.07 o 
  -6  -9   3      205.57      236.60     12.05 o 
  -5  -9   3      394.19      396.41     16.35 o 
  -4  -9   3      912.99      924.98     18.30 o 
  -3  -9   3      868.13      801.85     24.78 o 
  -2  -9   3     3156.76     3119.04     49.09 o 
  -1  -9   3       20.32       21.81      4.18 o 
   0  -9   3      393.86      402.98     23.28 o 
   1  -9   3        1.98       -2.28      6.51 o 
   2  -9   3      115.61      119.85     12.54 o 
   3  -9   3        5.18       -6.38      6.43 o 
   4  -9   3      599.65      587.32     24.74 o 
   5  -9   3       12.25       26.39      9.98 o 
   6  -9   3      246.18      262.94     20.54 o 
   7  -9   3       12.86       13.32     12.53 o 
  -9  -8   3      272.42      307.34     22.28 o 
  -8  -8   3       10.01       22.00      7.89 o 
  -7  -8   3      266.49      259.13     12.60 o 
  -6  -8   3      132.42      139.29     13.67 o 
  -5  -8   3      105.07      101.59      7.97 o 
  -4  -8   3        7.13       11.73      4.23 o 
  -3  -8   3      188.94      163.58      6.62 o 
  -2  -8   3      493.64      524.32     13.52 o 
  -1  -8   3      160.59      158.36      6.60 o 
   0  -8   3     2077.40     2176.66     25.17 o 
   1  -8   3        4.50        5.25      6.39 o 
   2  -8   3      131.51      167.87     13.02 o 
   3  -8   3        6.61        1.11      6.01 o 
   4  -8   3      144.25      152.33     14.12 o 
   5  -8   3      119.96      101.47     13.23 o 
   6  -8   3      119.77      117.20     15.48 o 
   7  -8   3       45.94       33.36     12.34 o 
 -10  -7   3       20.48       16.66     12.81 o 
  -9  -7   3      257.68      226.79     19.66 o 
  -8  -7   3      195.33      171.67     12.28 o 
  -7  -7   3     1137.61     1212.23     25.10 o 
  -6  -7   3      723.83      701.57     21.66 o 
  -5  -7   3      997.48      975.98     17.99 o 
  -4  -7   3      169.97      140.39      6.19 o 
  -3  -7   3      900.48      859.91     21.45 o 
  -2  -7   3      229.74      211.27      8.85 o 
  -1  -7   3      817.94      716.26     14.79 o 
   0  -7   3     1766.73     1790.51     21.10 o 
   1  -7   3       60.21       69.06      4.37 o 
   2  -7   3      235.45      244.83     27.12 o 
   3  -7   3      162.46      141.34     12.05 o 
   4  -7   3      294.21      315.60     18.33 o 
   5  -7   3       15.46       22.16      8.71 o 
   6  -7   3      423.05      407.18     22.06 o 
   7  -7   3       27.25       25.34     10.95 o 
   8  -7   3       41.59       56.93     19.86 o 
 -10  -6   3        0.04       -8.43     10.37 o 
  -9  -6   3      103.12       70.42     13.26 o 
  -8  -6   3      116.70      133.47     14.07 o 
  -7  -6   3      316.23      275.63     13.02 o 
  -6  -6   3        8.98       14.85      4.88 o 
  -5  -6   3      702.54      722.07     13.28 o 
  -4  -6   3      374.98      405.28     12.22 o 
  -3  -6   3       78.28       90.16      4.75 o 
  -2  -6   3      190.60      173.03      6.04 o 
  -1  -6   3      437.40      432.46     15.21 o 
   0  -6   3      595.38      580.80     10.34 o 
   1  -6   3      691.88      697.30     12.94 o 
   2  -6   3      961.90      974.83     25.71 o 
   3  -6   3      874.43      826.95     24.57 o 
   4  -6   3      264.20      275.98     15.47 o 
   5  -6   3      359.14      340.79     15.78 o 
   6  -6   3      541.65      511.08     20.06 o 
   7  -6   3      151.02      154.66     14.09 o 
   8  -6   3      162.10      164.69     16.01 o 
 -10  -5   3        1.94        8.48     11.97 o 
  -9  -5   3      108.66      103.32     17.67 o 
  -8  -5   3       30.50       33.45      8.19 o 
  -7  -5   3      320.32      347.00     16.16 o 
  -6  -5   3       94.86       84.00      5.96 o 
  -5  -5   3      950.81     1003.73     14.67 o 
  -4  -5   3      276.04      311.86      7.00 o 
  -3  -5   3      181.99      170.37      5.76 o 
  -2  -5   3      185.08      169.50      7.49 o 
  -1  -5   3       29.15       28.59      3.28 o 
   0  -5   3       10.46        9.75      2.05 o 
   1  -5   3      839.83      857.55     13.09 o 
   2  -5   3     1130.75     1186.18     20.84 o 
   3  -5   3      420.18      404.67     15.37 o 
   4  -5   3       33.17       44.56      7.07 o 
   5  -5   3      319.78      332.60     19.92 o 
   6  -5   3      175.27      169.57     12.60 o 
   7  -5   3       26.04       18.37      7.90 o 
   8  -5   3      278.87      270.01     17.64 o 
 -10  -4   3       40.50       43.14     11.32 o 
  -9  -4   3      118.78      107.09     11.62 o 
  -8  -4   3      177.89      175.48     18.33 o 
  -7  -4   3      276.98      264.57     16.15 o 
  -6  -4   3       53.37       43.77      4.33 o 
  -5  -4   3     1023.84     1051.70     14.81 o 
  -4  -4   3      197.14      187.67      5.68 o 
  -3  -4   3     3322.72     3278.73     34.50 o 
  -2  -4   3      243.56      196.82      6.03 o 
  -1  -4   3     5668.04     5315.06     49.18 o 
   0  -4   3        8.55       30.97      3.19 o 
   1  -4   3     9274.28     8918.76     85.68 o 
   2  -4   3      302.59      263.59      6.23 o 
   3  -4   3     3254.34     3206.87     44.70 o 
   4  -4   3      295.74      286.56     11.00 o 
   5  -4   3       83.80       86.11      8.84 o 
   6  -4   3      119.75      106.60     11.73 o 
   7  -4   3        0.63        4.41      6.79 o 
   8  -4   3      337.14      303.16     24.00 o 
   9  -4   3       31.22       30.90     12.80 o 
 -10  -3   3       42.48       -7.82     19.92 o 
  -9  -3   3       16.25       19.82      7.39 o 
  -8  -3   3       14.42        6.17      7.87 o 
  -7  -3   3      201.33      202.36     10.31 o 
  -6  -3   3        4.29        6.74      3.69 o 
  -5  -3   3      611.61      652.17     10.81 o 
  -4  -3   3        3.87        2.04      2.12 o 
  -3  -3   3      737.32      809.55     10.70 o 
  -2  -3   3      506.05      610.83     10.08 o 
  -1  -3   3     1165.81     1107.86     13.81 o 
   0  -3   3      180.51      170.36      4.25 o 
   1  -3   3      610.40      484.92      7.17 o 
   2  -3   3      112.14      107.59      3.80 o 
   3  -3   3       61.45       52.16      3.63 o 
   4  -3   3      849.20      839.53     17.61 o 
   5  -3   3      134.76      117.91      9.21 o 
   6  -3   3      334.07      345.15     36.99 o 
   7  -3   3       20.72       24.18      8.87 o 
   8  -3   3      340.82      349.13     20.52 o 
   9  -3   3       25.96       33.94     16.43 o 
 -10  -2   3      169.29      184.80     32.49 o 
  -9  -2   3      119.68      120.82     10.77 o 
  -8  -2   3      185.81      196.81     11.44 o 
  -7  -2   3      200.61      212.62     10.38 o 
  -6  -2   3      541.69      555.71     14.98 o 
  -5  -2   3      156.55      189.62      6.84 o 
  -4  -2   3       23.07       29.41      2.77 o 
  -3  -2   3     1439.03     1482.21     16.45 o 
  -2  -2   3      297.60      290.70      4.93 o 
  -1  -2   3     5957.21     5823.24     55.68 o 
   0  -2   3      431.54      394.76      5.56 o 
   1  -2   3     3855.71     3568.53     33.75 o 
   2  -2   3        2.92        6.85      2.13 o 
   3  -2   3      784.62      676.52     10.00 o 
   4  -2   3       50.29       46.33      3.74 o 
   5  -2   3      389.49      378.83      9.74 o 
   6  -2   3       14.35        2.05      6.58 o 
   7  -2   3      122.20      127.45     12.49 o 
   8  -2   3       64.60       52.62     10.72 o 
   9  -2   3       41.03       41.83     15.97 o 
 -10  -1   3       44.75       38.64     15.96 o 
  -9  -1   3       76.28       95.46     16.80 o 
  -8  -1   3      121.62      122.80      9.66 o 
  -7  -1   3      570.18      539.02     13.14 o 
  -6  -1   3      260.04      292.57     11.97 o 
  -5  -1   3     1035.77      934.20     18.57 o 
  -4  -1   3      122.97      100.25      7.57 o 
  -3  -1   3     1367.85     1360.63     18.41 o 
  -2  -1   3      404.23      392.65      6.06 o 
  -1  -1   3     3227.52     3047.32     45.57 o 
   0  -1   3      384.99      352.00      6.27 o 
   1  -1   3     1832.76     1958.84     19.61 o 
   2  -1   3     1242.63     1289.72     15.68 o 
   3  -1   3     2353.80     2398.18     25.07 o 
   4  -1   3      638.89      599.68     10.36 o 
   5  -1   3      665.79      646.74     13.02 o 
   6  -1   3      303.11      307.61     11.17 o 
   7  -1   3      289.99      271.98     18.46 o 
   8  -1   3       40.02       46.81     15.49 o 
   9  -1   3       10.23       -3.06     11.74 o 
  10  -1   3      125.37      140.53     29.01 o 
 -10   0   3      262.28      219.73     34.78 o 
  -9   0   3       38.69       29.12     13.63 o 
  -8   0   3      245.69      220.00     15.29 o 
  -7   0   3        7.06       11.62      4.53 o 
  -6   0   3       47.12       51.12      5.24 o 
  -5   0   3      425.28      455.26     12.06 o 
  -4   0   3        0.40       -0.97      2.18 o 
  -3   0   3      243.22      338.34      7.80 o 
  -2   0   3      601.85      598.18      9.65 o 
  -1   0   3       91.82       47.53      2.66 o 
   0   0   3       54.38       31.45      2.38 o 
   1   0   3       95.73       73.61      4.23 o 
   2   0   3      561.49      557.73      7.37 o 
   3   0   3        2.74        3.26      1.79 o 
   4   0   3      141.13      125.26      5.52 o 
   5   0   3        6.58        5.23      2.64 o 
   6   0   3       13.70        7.08      3.79 o 
   7   0   3      226.57      222.12     11.70 o 
   8   0   3       59.45       75.98     21.34 o 
   9   0   3      111.29       88.56     17.48 o 
  10   0   3       95.42      103.65     20.33 o 
  -9   1   3       27.33       31.14     14.15 o 
  -8   1   3      386.94      399.50     25.02 o 
  -7   1   3      300.78      287.53     10.77 o 
  -6   1   3     1291.08     1316.19     21.63 o 
  -5   1   3     1552.68     1541.58     24.94 o 
  -4   1   3     4017.39     4094.54     43.79 o 
  -3   1   3     2268.29     2263.22     30.22 o 
  -2   1   3     1518.64     1494.78     16.86 o 
  -1   1   3     4692.52     4738.03     53.40 o 
   0   1   3      861.84      870.87     11.99 o 
   1   1   3     1872.14     1878.74     24.53 o 
   2   1   3     2355.44     2190.97     20.49 o 
   3   1   3      760.95      724.71     10.02 o 
   4   1   3      766.28      719.58     10.76 o 
   5   1   3     1157.13     1157.77     16.61 o 
   6   1   3        1.67        2.99      3.34 o 
   7   1   3      662.77      653.10     18.90 o 
   8   1   3       16.78       18.16     10.86 o 
   9   1   3       53.05       43.21     33.08 o 
  10   1   3        0.23        2.53     15.49 o 
  -9   2   3       67.10       71.80     17.07 o 
  -8   2   3      321.67      332.53     23.69 o 
  -7   2   3       77.20       80.50     15.23 o 
  -6   2   3       14.48       16.44      4.00 o 
  -5   2   3       95.23       91.10      5.47 o 
  -4   2   3      105.50       86.55      4.03 o 
  -3   2   3     2055.45     2155.45     23.17 o 
  -2   2   3        4.65        4.49      1.76 o 
  -1   2   3     4135.97     4287.46     48.77 o 
   0   2   3     1364.26     1450.31     18.53 o 
   1   2   3     3283.82     3201.55     31.78 o 
   2   2   3     1548.98     1404.35     18.21 o 
   3   2   3     1617.17     1657.69     19.34 o 
   4   2   3      135.33      120.39      4.61 o 
   5   2   3      216.88      196.95      6.72 o 
   6   2   3        5.05        6.07      3.55 o 
   7   2   3      187.66      187.89     13.54 o 
   8   2   3       19.01       16.12      6.84 o 
   9   2   3      702.74      686.57     35.07 o 
  10   2   3       62.29       87.24     18.75 o 
  -9   3   3       20.19       32.77     14.81 o 
  -8   3   3      511.56      526.83     35.92 o 
  -7   3   3       91.68       99.79     20.19 o 
  -6   3   3     1440.01     1410.91     30.13 o 
  -5   3   3      127.17      129.41      5.13 o 
  -4   3   3     1292.33     1330.15     17.51 o 
  -3   3   3      826.17      890.61     11.98 o 
  -2   3   3      995.94     1045.24     14.17 o 
  -1   3   3      218.45      161.95      4.70 o 
   0   3   3      500.51      517.80      8.77 o 
   1   3   3      258.04      189.38      4.69 o 
   2   3   3      853.95      793.04     11.11 o 
   3   3   3        7.88        8.16      2.22 o 
   4   3   3        3.88       14.94      4.47 o 
   5   3   3      252.32      249.05      9.05 o 
   6   3   3      113.89      111.06      8.57 o 
   7   3   3      130.16      129.45      9.16 o 
   8   3   3        0.78       -1.44      6.15 o 
   9   3   3      197.93      201.28     16.92 o 
  10   3   3       26.36       45.63     15.73 o 
  -9   4   3       16.46        0.91     27.07 o 
  -8   4   3      257.74      264.41     30.79 o 
  -7   4   3        0.26       -2.00      7.63 o 
  -6   4   3      612.88      664.88     23.23 o 
  -5   4   3      503.65      488.62     16.85 o 
  -4   4   3     1337.91     1364.20     20.37 o 
  -3   4   3     2123.81     2125.03     26.07 o 
  -2   4   3     2508.86     2512.34     29.13 o 
  -1   4   3     9836.51    10005.50    101.37 o 
   0   4   3     1440.21     1337.59     16.77 o 
   1   4   3     7516.51     7297.38     74.87 o 
   2   4   3     2785.67     2695.19     31.41 o 
   3   4   3     2349.43     2364.89     27.14 o 
   4   4   3     2620.88     2555.53     29.95 o 
   5   4   3     1758.23     1744.44     22.29 o 
   6   4   3      105.96       84.98     11.20 o 
   7   4   3      731.08      726.83     22.29 o 
   8   4   3       10.60       -0.26      6.08 o 
   9   4   3      408.34      424.71     19.25 o 
  10   4   3        2.44        5.22     13.32 o 
  -8   5   3      562.20      499.38     42.92 o 
  -7   5   3        1.50        3.39      9.11 o 
  -6   5   3      477.38      468.11     45.96 o 
  -5   5   3        4.28       -1.37      6.28 o 
  -4   5   3      340.63      310.17     17.10 o 
  -3   5   3      949.94      946.29     14.44 o 
  -2   5   3       31.10       54.91      3.47 o 
  -1   5   3        0.38       -1.11      2.10 o 
   1   5   3       49.16       54.72      3.75 o 
   2   5   3      563.72      534.44      8.81 o 
   3   5   3      399.60      332.31      8.30 o 
   4   5   3       44.78       47.35      4.08 o 
   5   5   3      214.82      185.99      8.90 o 
   6   5   3      654.65      713.43     17.66 o 
   7   5   3      232.95      221.72     12.63 o 
   8   5   3       32.70       34.36      9.51 o 
   9   5   3       95.77       63.73     11.51 o 
  10   5   3        0.10       -0.07      8.68 o 
  -8   6   3      575.69      584.26     47.42 o 
  -7   6   3       39.18       40.23     18.42 o 
  -6   6   3      714.64      731.85     31.55 o 
  -5   6   3      356.41      382.12     21.21 o 
  -4   6   3     1394.74     1339.31     39.25 o 
  -3   6   3      945.89      850.67     28.36 o 
  -2   6   3     3187.00     3116.97     39.10 o 
  -1   6   3      762.12      713.37     14.23 o 
   0   6   3     6816.57     6892.46     71.94 o 
   1   6   3      127.41      149.78      9.56 o 
   2   6   3     2731.42     2757.28     30.50 o 
   3   6   3      128.44      134.95      5.89 o 
   4   6   3      855.38      858.19     17.49 o 
   5   6   3      246.13      246.40     10.64 o 
   6   6   3      771.93      767.30     27.16 o 
   7   6   3      482.51      468.27     15.67 o 
   8   6   3        0.37       -6.69      6.69 o 
   9   6   3      144.44      119.34     14.71 o 
  10   6   3       29.10       40.36     11.43 o 
  -8   7   3      377.03      397.14     29.55 o 
  -7   7   3       55.60       42.29     19.52 o 
  -6   7   3      670.16      736.80     45.69 o 
  -5   7   3      121.97      108.99     14.33 o 
  -4   7   3      649.95      666.65     27.53 o 
  -3   7   3       20.59       27.31      9.00 o 
  -2   7   3      762.19      745.64     18.23 o 
  -1   7   3       70.98       72.73      4.65 o 
   0   7   3      455.25      474.38      9.82 o 
   1   7   3      857.37      729.31     11.68 o 
   2   7   3      754.56      733.00     11.81 o 
   3   7   3     1483.30     1385.41     17.06 o 
   4   7   3      701.58      627.59     15.02 o 
   5   7   3     1598.86     1584.46     27.94 o 
   6   7   3      682.39      648.96     17.47 o 
   7   7   3      682.93      715.41     36.21 o 
   8   7   3      714.35      716.46     23.19 o 
   9   7   3      341.72      365.30     38.47 o 
  10   7   3       40.87       56.54     13.96 o 
  -7   8   3        1.30       14.78     14.62 o 
  -6   8   3      300.94      210.09     31.14 o 
  -5   8   3       13.49       -3.54     19.01 o 
  -4   8   3      295.71      282.36     19.69 o 
  -3   8   3       68.42       57.32     17.19 o 
  -2   8   3      524.07      456.56     22.63 o 
  -1   8   3       97.83       83.26      6.95 o 
   0   8   3     1121.59     1225.29     20.17 o 
   1   8   3      139.29      126.51      5.39 o 
   2   8   3     1726.01     1817.96     22.83 o 
   3   8   3      662.20      661.87     11.16 o 
   4   8   3       86.06      111.16      9.11 o 
   5   8   3      149.67      134.01      8.66 o 
   6   8   3       29.67       19.50      5.99 o 
   7   8   3       35.34       32.36      8.59 o 
   8   8   3      523.88      475.23     32.09 o 
   9   8   3      451.67      436.55     24.24 o 
  10   8   3        0.64       13.72     11.83 o 
  -7   9   3       21.82       59.81     16.37 o 
  -6   9   3      599.57      583.50     34.70 o 
  -5   9   3      218.85      222.78     22.33 o 
  -4   9   3      905.41      826.78     57.78 o 
  -3   9   3       39.11       31.90     14.74 o 
  -2   9   3      645.26      702.50     34.26 o 
  -1   9   3        7.81        9.80      6.35 o 
   0   9   3     1755.53     1763.51     27.04 o 
   1   9   3       60.53       64.15      4.66 o 
   2   9   3     3439.94     3458.19     41.66 o 
   3   9   3      418.25      388.21      9.62 o 
   4   9   3     2367.35     2392.82     33.65 o 
   5   9   3      563.43      558.41     16.09 o 
   6   9   3      458.66      438.74     15.14 o 
   7   9   3      262.96      242.45     14.79 o 
   8   9   3      200.83      237.85     15.86 o 
   9   9   3       73.62       48.31     11.33 o 
  10   9   3      180.59      172.33     19.47 o 
  -6  10   3       82.71       52.22     14.94 o 
  -5  10   3       25.18       20.26     15.02 o 
  -4  10   3      334.04      300.72     26.19 o 
  -3  10   3       56.05       41.14     17.34 o 
  -2  10   3      307.51      303.78     16.65 o 
  -1  10   3        0.68       -0.83      5.92 o 
   0  10   3       70.37       51.14      5.74 o 
   1  10   3      524.29      505.34     12.63 o 
   2  10   3      150.58      143.39     13.75 o 
   3  10   3      175.65      180.21      8.69 o 
   4  10   3     1102.50     1103.01     20.86 o 
   5  10   3        4.20        4.02      4.33 o 
   6  10   3      214.37      218.63     13.67 o 
   7  10   3      153.92      165.93     15.27 o 
   8  10   3       72.18       47.71     10.14 o 
   9  10   3      239.63      262.80     18.41 o 
  10  10   3      369.22      305.55     31.08 o 
  -6  11   3        7.99       30.67     15.61 o 
  -5  11   3       84.70       57.43     14.90 o 
  -4  11   3      186.43      159.84     15.66 o 
  -3  11   3      418.95      400.27     28.02 o 
  -2  11   3      350.98      303.67     17.64 o 
  -1  11   3        9.32       14.34      7.82 o 
   0  11   3      162.25      147.31     14.95 o 
   1  11   3       11.66        8.16      4.23 o 
   2  11   3      466.24      466.51     17.65 o 
   3  11   3       10.27        2.95      4.50 o 
   4  11   3      947.18      979.39     20.77 o 
   5  11   3      120.00      122.69      9.63 o 
   6  11   3      535.63      538.80     20.21 o 
   7  11   3       13.16       30.62      9.00 o 
   8  11   3       27.08       35.01     10.05 o 
   9  11   3        8.02       -6.20      9.10 o 
  -5  12   3       28.38       14.31     13.43 o 
  -4  12   3      284.53      306.54     31.97 o 
  -3  12   3       76.40       61.27     16.40 o 
  -2  12   3      688.63      654.92     25.23 o 
  -1  12   3      259.89      232.31     17.11 o 
   0  12   3      796.76      835.05     23.93 o 
   1  12   3        4.27        6.72      7.07 o 
   2  12   3      624.73      624.50     20.23 o 
   3  12   3       35.01       34.60      6.19 o 
   4  12   3      585.69      588.35     17.68 o 
   5  12   3       67.93       57.93      9.12 o 
   6  12   3      979.10     1022.14     28.66 o 
   7  12   3      102.43      101.45     12.45 o 
   8  12   3      165.86      176.96     18.79 o 
   9  12   3       72.37       60.04     12.60 o 
  -4  13   3       46.70       63.52     20.19 o 
  -3  13   3       40.71       36.33     13.50 o 
  -2  13   3        9.85       -2.80      8.38 o 
  -1  13   3      148.15      133.71     21.41 o 
   0  13   3        5.33       -0.10      7.05 o 
   1  13   3        1.01       11.39      7.67 o 
   2  13   3       48.80       45.52      9.82 o 
   3  13   3      112.21      112.63     10.50 o 
   4  13   3       32.99       20.53      7.40 o 
   5  13   3        6.48        8.74      6.87 o 
   6  13   3      323.71      336.15     18.12 o 
   7  13   3       60.57       82.45     12.42 o 
   8  13   3      131.34      135.23     16.33 o 
  -3  14   3       14.73        6.37     12.06 o 
  -2  14   3      323.66      325.26     23.99 o 
  -1  14   3      165.13      155.14     15.70 o 
   0  14   3      608.22      633.02     25.82 o 
   1  14   3       87.63       96.69     12.60 o 
   2  14   3      301.88      332.61     25.45 o 
   3  14   3       21.19       15.97      8.68 o 
   4  14   3      118.77      118.47     12.00 o 
   5  14   3        8.62       -3.00      6.91 o 
   6  14   3      183.19      193.43     15.61 o 
   7  14   3        7.35       20.24      9.92 o 
   8  14   3      405.38      429.85     23.21 o 
  -2  15   3       30.59       30.68     14.94 o 
  -1  15   3       47.18        6.90     10.76 o 
   0  15   3       60.47       46.42     11.75 o 
   1  15   3      200.17      190.70     22.17 o 
   2  15   3      215.93      274.58     25.00 o 
   3  15   3        1.26       16.62     13.69 o 
   4  15   3       39.64       53.10     12.30 o 
   5  15   3       66.20       79.70     15.50 o 
   6  15   3       62.79       44.24     12.12 o 
   7  15   3        5.25       -0.85      9.67 o 
  -1  16   3       60.91       73.35     17.92 o 
   0  16   3        0.62       -3.69     14.64 o 
   1  16   3       70.39       53.46     18.16 o 
   2  16   3        0.43      -12.94     13.20 o 
   3  16   3       65.27       45.72     17.10 o 
   4  16   3        1.35        9.11     14.44 o 
   5  16   3        5.12       10.28     11.94 o 
   6  16   3        8.40       20.58     10.90 o 
   1  17   3       79.52      102.65     21.90 o 
   2  17   3      189.48      223.85     26.46 o 
   3  17   3      115.09      111.81     21.63 o 
   4  17   3      178.67      213.70     30.43 o 
   5  17   3        1.50       -4.90     19.92 o 
  -5 -15   4        5.85        8.22     23.47 o 
  -4 -15   4       25.19       15.33     25.29 o 
  -3 -15   4       50.08       70.35     29.32 o 
  -2 -15   4      122.11       96.19     31.85 o 
  -1 -15   4      236.49      245.53     36.69 o 
   0 -15   4       12.50       23.49     17.60 o 
  -6 -14   4      355.05      357.30     18.70 o 
  -5 -14   4      103.61      118.92     16.74 o 
  -4 -14   4       68.01       57.86     26.87 o 
  -3 -14   4       44.26       32.64     24.90 o 
  -2 -14   4       31.71       33.46     11.26 o 
  -1 -14   4      391.75      374.20     29.09 o 
   0 -14   4       86.90      111.31     16.03 o 
   1 -14   4      248.68      275.68     21.84 o 
   2 -14   4        0.33       -5.30     12.99 o 
  -7 -13   4        1.60       -0.40      9.86 o 
  -6 -13   4      271.28      302.25     22.27 o 
  -5 -13   4       75.66       75.88     12.85 o 
  -4 -13   4      336.90      359.46     17.61 o 
  -3 -13   4       90.44       23.51     22.72 o 
  -2 -13   4      156.70      196.05     16.47 o 
  -1 -13   4      111.75      120.25     20.60 o 
   0 -13   4      816.54      893.63     32.28 o 
   1 -13   4      652.29      746.50     33.43 o 
   2 -13   4      356.25      318.00     22.54 o 
   3 -13   4      181.30      188.07     19.84 o 
  -8 -12   4       26.66       35.90     13.05 o 
  -7 -12   4        9.37       18.73     10.00 o 
  -6 -12   4       26.91       35.42      9.94 o 
  -5 -12   4        7.29       -4.55      8.10 o 
  -4 -12   4     1078.50     1102.84     37.00 o 
  -3 -12   4      138.88      138.25     11.65 o 
  -2 -12   4       55.03       49.96     10.49 o 
  -1 -12   4       56.08       60.72     11.44 o 
   0 -12   4       26.89       30.83     10.36 o 
   1 -12   4      191.91      261.09     24.82 o 
   2 -12   4      142.76      145.57     16.56 o 
   3 -12   4       79.13       65.30     13.95 o 
   4 -12   4       17.07       26.23     13.07 o 
  -8 -11   4      244.62      287.69     18.27 o 
  -7 -11   4       56.85       81.15     11.84 o 
  -6 -11   4      281.73      316.58     19.37 o 
  -5 -11   4      161.89      190.21     13.93 o 
  -4 -11   4     1224.12     1295.48     27.23 o 
  -3 -11   4       84.90       79.46      8.08 o 
  -2 -11   4      757.88      831.04     18.26 o 
  -1 -11   4        1.23        1.72      7.31 o 
   0 -11   4      134.59      124.93     16.74 o 
   1 -11   4      899.66      994.25     32.19 o 
   2 -11   4      509.73      579.50     25.31 o 
   3 -11   4     1113.94     1212.54    125.28 o 
   4 -11   4      218.39      245.65     22.82 o 
   5 -11   4      134.24      137.18     17.69 o 
  -9 -10   4       53.06       55.16     15.13 o 
  -8 -10   4      361.56      366.37     18.99 o 
  -7 -10   4       38.92       50.68     14.44 o 
  -6 -10   4      187.63      176.57     13.33 o 
  -5 -10   4       41.42       53.17      8.89 o 
  -4 -10   4      429.81      404.56     12.94 o 
  -3 -10   4       65.13       59.01      6.37 o 
  -2 -10   4     3301.77     3389.63     53.63 o 
  -1 -10   4      153.42      153.08      8.48 o 
   0 -10   4      700.18      728.63     33.64 o 
   1 -10   4        3.16        3.85      8.51 o 
   2 -10   4      675.16      688.12     30.63 o 
   3 -10   4      256.58      244.45     18.18 o 
   4 -10   4      457.68      468.71     64.63 o 
   5 -10   4      114.55       93.42     14.99 o 
   6 -10   4       31.35       31.57     16.87 o 
  -9  -9   4       26.68       29.32     10.04 o 
  -8  -9   4       78.72       78.06     11.18 o 
  -7  -9   4       34.62       27.93      9.30 o 
  -6  -9   4      302.20      328.66     15.90 o 
  -5  -9   4       16.59        8.94      6.58 o 
  -4  -9   4      419.24      433.65     12.73 o 
  -3  -9   4        4.66        9.14      4.47 o 
  -2  -9   4     1561.83     1613.83     25.41 o 
  -1  -9   4      817.78      830.18     16.42 o 
   0  -9   4       85.14       79.24     11.71 o 
   1  -9   4        0.85       -4.02      6.10 o 
   2  -9   4        6.69       14.65      7.75 o 
   3  -9   4      409.63      416.35     20.74 o 
   4  -9   4      432.59      438.18     22.02 o 
   5  -9   4      569.58      628.82     31.00 o 
   6  -9   4      167.98      161.18     20.34 o 
  -9  -8   4       53.79       53.13      9.61 o 
  -8  -8   4      154.40      168.99     14.66 o 
  -7  -8   4      378.96      385.28     16.75 o 
  -6  -8   4     1411.47     1443.08     31.34 o 
  -5  -8   4      125.38      126.28      7.80 o 
  -4  -8   4     1132.22     1118.94     20.19 o 
  -3  -8   4      248.03      220.02      8.98 o 
  -2  -8   4     2783.22     2779.18     41.80 o 
  -1  -8   4      273.38      258.08      8.35 o 
   0  -8   4     5524.16     5739.86     58.26 o 
   1  -8   4      425.49      445.75     19.59 o 
   2  -8   4      260.44      298.37     16.78 o 
   3  -8   4        1.29        4.24      6.87 o 
   4  -8   4      372.01      383.64     20.01 o 
   5  -8   4      190.72      196.23     16.51 o 
   6  -8   4      532.92      522.78     25.15 o 
   7  -8   4       59.92       65.42     14.29 o 
  -9  -7   4        1.90        4.18      6.92 o 
  -8  -7   4      210.78      236.05     14.00 o 
  -7  -7   4       84.85       68.06      8.98 o 
  -6  -7   4      154.14      157.17     12.37 o 
  -5  -7   4        7.44       10.44      4.24 o 
  -4  -7   4       14.85       17.42      4.22 o 
  -3  -7   4       35.38       31.67      5.04 o 
  -2  -7   4      250.12      271.99      9.79 o 
  -1  -7   4        0.65       16.91      3.39 o 
   0  -7   4     4591.18     4520.09     75.37 o 
   1  -7   4      115.41      138.35      6.90 o 
   2  -7   4      763.11      744.17     23.68 o 
   3  -7   4       86.56       60.02      9.26 o 
   4  -7   4      235.46      214.92     14.96 o 
   5  -7   4       11.20        3.26      7.73 o 
   6  -7   4      467.55      462.15     23.52 o 
   7  -7   4       45.83       34.45     11.59 o 
 -10  -6   4        7.81       18.18     15.49 o 
  -9  -6   4       52.89       49.58     10.93 o 
  -8  -6   4      144.60      149.77     16.26 o 
  -7  -6   4      326.01      350.99     14.64 o 
  -6  -6   4      525.39      503.52     13.04 o 
  -5  -6   4      967.95     1044.20     20.53 o 
  -4  -6   4     3924.19     4091.62     52.74 o 
  -3  -6   4       73.11       76.67      5.70 o 
  -2  -6   4      895.75      876.28     15.26 o 
  -1  -6   4       62.81       55.10      3.61 o 
   0  -6   4      452.51      477.21      9.44 o 
   1  -6   4      147.40      133.19      5.52 o 
   2  -6   4     1065.11     1050.01     27.36 o 
   3  -6   4      506.90      478.58     31.21 o 
   4  -6   4       18.16       15.12      6.98 o 
   5  -6   4       29.75       25.74      7.91 o 
   6  -6   4      134.06      110.43     21.63 o 
   7  -6   4      131.06      156.17     14.15 o 
   8  -6   4      327.31      290.17     31.46 o 
 -10  -5   4      143.69      123.61     16.77 o 
  -9  -5   4        9.63       15.95     10.25 o 
  -8  -5   4       21.93       22.81      8.83 o 
  -7  -5   4       99.11       78.00      7.26 o 
  -6  -5   4      137.64      131.58      7.28 o 
  -5  -5   4      930.96      908.52     16.55 o 
  -4  -5   4      567.68      577.99     11.31 o 
  -3  -5   4      457.72      445.24     10.06 o 
  -2  -5   4      340.19      309.21      7.69 o 
  -1  -5   4       71.45       78.71      3.73 o 
   0  -5   4     1913.83     1852.10     20.73 o 
   1  -5   4      114.99      124.67      7.27 o 
   2  -5   4     7625.17     7538.13     74.86 o 
   3  -5   4      544.93      522.81     16.15 o 
   4  -5   4      703.93      692.80     17.94 o 
   5  -5   4      558.75      555.37     18.86 o 
   6  -5   4      356.03      417.39     17.80 o 
   7  -5   4       28.89       22.53      8.59 o 
   8  -5   4      486.59      458.06     29.86 o 
 -10  -4   4        9.81       -2.38      9.31 o 
  -9  -4   4        2.94       -2.11      8.88 o 
  -8  -4   4        8.33       -6.76      6.76 o 
  -7  -4   4        2.09        6.26      4.49 o 
  -6  -4   4      384.90      397.12     10.76 o 
  -5  -4   4       72.17       86.26      6.97 o 
  -4  -4   4      225.55      191.73      6.53 o 
  -3  -4   4      521.91      585.59     11.17 o 
  -2  -4   4     1642.81     1829.88     23.40 o 
  -1  -4   4       74.73       82.06      4.15 o 
   0  -4   4       16.85       24.47      2.52 o 
   1  -4   4       94.79      108.01      5.36 o 
   2  -4   4       14.05       20.84      2.91 o 
   3  -4   4       11.47       14.39      3.52 o 
   4  -4   4       64.02       78.14      7.87 o 
   5  -4   4      326.21      298.72     19.47 o 
   6  -4   4       42.66       36.77      9.14 o 
   7  -4   4       28.78       13.12      9.05 o 
   8  -4   4      213.79      202.08     15.61 o 
   9  -4   4        0.03        5.47     11.18 o 
  -9  -3   4      329.92      334.28     21.24 o 
  -8  -3   4        7.31       10.39      7.04 o 
  -7  -3   4      285.11      291.50     11.11 o 
  -6  -3   4        3.27        0.53      3.43 o 
  -5  -3   4      458.26      430.36     11.17 o 
  -4  -3   4      244.36      229.54      5.85 o 
  -3  -3   4     1070.58     1026.67     12.12 o 
  -2  -3   4     2294.83     2247.76     25.03 o 
  -1  -3   4      193.80      145.60      4.63 o 
   0  -3   4       56.47       28.34      2.15 o 
   1  -3   4      721.77      673.09      9.68 o 
   2  -3   4      676.35      600.04     10.56 o 
   3  -3   4      966.83      965.01     15.11 o 
   4  -3   4     3233.88     3150.13     58.49 o 
   5  -3   4      798.19      829.61     21.85 o 
   6  -3   4        2.83       -0.84      6.16 o 
   7  -3   4       68.58       73.04     11.53 o 
   8  -3   4        5.27       -3.28      8.29 o 
   9  -3   4        0.08        3.65     13.44 o 
  -9  -2   4       80.64       72.41     12.54 o 
  -8  -2   4      146.60      132.99     17.72 o 
  -7  -2   4       21.22       20.83      5.55 o 
  -6  -2   4        4.51       10.73      4.21 o 
  -5  -2   4      307.50      313.96     11.79 o 
  -4  -2   4      274.06      263.95      6.18 o 
  -3  -2   4     2261.18     2302.06     25.54 o 
  -2  -2   4       26.13       22.14      2.55 o 
  -1  -2   4     2877.75     2800.41     31.17 o 
   0  -2   4      417.61      441.45      7.57 o 
   1  -2   4      159.87      170.52      5.44 o 
   2  -2   4      181.28      195.46      5.11 o 
   3  -2   4        2.45        3.04      2.28 o 
   4  -2   4      366.11      369.86      9.07 o 
   5  -2   4      441.75      420.78     12.27 o 
   6  -2   4      401.49      413.87     17.96 o 
   7  -2   4      633.12      645.95     23.82 o 
   8  -2   4       58.04       69.10     11.92 o 
   9  -2   4       77.35       88.57     18.66 o 
  -9  -1   4      337.66      354.61     25.80 o 
  -8  -1   4       42.63       35.46      6.22 o 
  -7  -1   4      256.44      276.75     13.09 o 
  -6  -1   4      106.95      115.42      9.76 o 
  -5  -1   4       38.70       29.73      4.35 o 
  -4  -1   4      171.10      172.36      6.00 o 
  -3  -1   4      422.42      414.54      7.12 o 
  -2  -1   4       11.58       11.93      1.83 o 
  -1  -1   4        2.23        8.43      2.42 o 
   0  -1   4     4436.99     4602.78     44.86 o 
   1  -1   4      317.65      395.88      6.83 o 
   2  -1   4       50.09       27.44      2.40 o 
   3  -1   4        2.25        6.93      2.15 o 
   4  -1   4        5.27        4.26      2.33 o 
   5  -1   4      107.75       88.33      5.49 o 
   6  -1   4      117.52      112.59      7.78 o 
   7  -1   4      436.25      448.08     19.41 o 
   8  -1   4      188.31      185.10     20.37 o 
   9  -1   4        0.94       21.04     13.58 o 
  -9   0   4      181.69      159.90     28.85 o 
  -8   0   4       31.79       30.98      7.53 o 
  -7   0   4      884.80      942.33     19.11 o 
  -6   0   4      195.54      191.84     12.07 o 
  -5   0   4     2152.05     2109.89     35.26 o 
  -4   0   4       57.13       83.87      5.86 o 
  -3   0   4     3333.16     3237.03     31.81 o 
  -2   0   4       36.05       48.86      3.01 o 
  -1   0   4    10027.66     9557.91     96.18 o 
   0   0   4     1007.83     1036.53     13.50 o 
   1   0   4    10140.58     9801.89    108.48 o 
   2   0   4      158.00      188.94      4.71 o 
   3   0   4      312.98      306.46      6.45 o 
   4   0   4      721.30      739.53     12.00 o 
   5   0   4       11.14       12.00      3.52 o 
   6   0   4      946.06      935.94     17.65 o 
   7   0   4      440.72      446.16     38.86 o 
   8   0   4       32.70       68.01     14.64 o 
   9   0   4      293.34      273.33     36.20 o 
  10   0   4        3.53      -12.43     12.43 o 
  -9   1   4       47.16       59.52     23.16 o 
  -8   1   4      123.87      133.67     13.22 o 
  -7   1   4       38.40       41.22      5.75 o 
  -6   1   4      101.50      114.56      6.83 o 
  -5   1   4       14.34       12.56      4.86 o 
  -4   1   4       40.75       38.81      4.42 o 
  -3   1   4      288.41      239.83      5.93 o 
  -2   1   4      258.20      276.83      5.62 o 
  -1   1   4      586.76      491.78      8.83 o 
   0   1   4       11.73       20.29      2.62 o 
   1   1   4       22.39       15.31      1.93 o 
   2   1   4      850.62      815.61     10.45 o 
   3   1   4       25.80       38.99      2.93 o 
   4   1   4       58.69       63.60      4.03 o 
   5   1   4       92.46       73.05      5.07 o 
   6   1   4       35.62       40.90      4.99 o 
   7   1   4       38.19       37.69      6.99 o 
   8   1   4      156.59      154.55     53.51 o 
   9   1   4      172.43      180.30     55.60 o 
  10   1   4       26.44       29.92     15.75 o 
  -9   2   4       10.86        7.39     13.01 o 
  -8   2   4      329.58      338.64     28.93 o 
  -7   2   4     1048.77     1077.54     26.63 o 
  -6   2   4      115.72      119.13      7.03 o 
  -5   2   4     2390.21     2470.41     35.57 o 
  -4   2   4      280.45      261.41      9.15 o 
  -3   2   4     4645.42     4624.99     43.89 o 
  -2   2   4     2403.49     2673.48     32.77 o 
  -1   2   4     3057.43     2870.97     34.67 o 
   0   2   4      161.87      158.31      5.44 o 
   1   2   4     1837.89     1887.66     22.05 o 
   2   2   4      224.75      236.23      5.33 o 
   3   2   4      234.67      226.26      7.77 o 
   4   2   4      207.21      180.56      5.74 o 
   5   2   4      132.05      117.62      5.90 o 
   6   2   4       79.24       95.80      6.23 o 
   7   2   4       10.14        6.45      5.53 o 
   8   2   4      115.11      125.40     10.93 o 
   9   2   4      408.21      395.31     28.45 o 
  10   2   4       29.56       22.95     15.53 o 
  -9   3   4       91.12       71.23     18.04 o 
  -8   3   4       34.78       18.34     11.88 o 
  -7   3   4       31.93       35.98      7.94 o 
  -6   3   4      106.96      120.44     13.31 o 
  -5   3   4      141.69      131.76      5.66 o 
  -4   3   4       45.78       41.12      3.60 o 
  -3   3   4      895.98      924.82     13.23 o 
  -2   3   4        0.91        1.71      1.88 o 
  -1   3   4     1621.97     1634.16     21.41 o 
   0   3   4        0.37        0.97      1.68 o 
   1   3   4    10024.22     9795.88     92.39 o 
   2   3   4      373.79      381.11      6.45 o 
   3   3   4     6781.27     6427.10     59.47 o 
   4   3   4       54.84       43.32      3.27 o 
   5   3   4      453.28      381.42     10.21 o 
   6   3   4       21.90       12.35      5.04 o 
   7   3   4        2.82       -1.06      5.18 o 
   8   3   4      133.20      137.61     11.76 o 
   9   3   4       19.15        5.55      9.31 o 
  10   3   4       66.27      104.34     19.76 o 
  -9   4   4       29.02       10.35     18.57 o 
  -8   4   4       52.27       31.68     14.08 o 
  -7   4   4       16.85       13.44     11.06 o 
  -6   4   4     1259.76     1261.03     35.09 o 
  -5   4   4     1786.22     1895.43     35.26 o 
  -4   4   4      863.27      877.10     14.66 o 
  -3   4   4     1505.43     1617.55     21.39 o 
  -2   4   4      121.99      106.49      4.09 o 
  -1   4   4      116.30      158.06      4.72 o 
   0   4   4       39.81       32.24      5.27 o 
   1   4   4     1790.43     1647.99     20.20 o 
   2   4   4       38.82       41.08      2.94 o 
   3   4   4      517.34      505.99      9.52 o 
   4   4   4       68.25       66.55      4.45 o 
   5   4   4       66.05       57.08      5.92 o 
   6   4   4       87.16       78.70      8.15 o 
   7   4   4        3.01       -5.32      5.83 o 
   8   4   4       34.62       35.01      8.29 o 
   9   4   4        9.49       -4.35      7.16 o 
  10   4   4       29.48       15.15     13.93 o 
  -8   5   4      337.30      374.99     19.57 o 
  -7   5   4      160.49      176.42     26.56 o 
  -6   5   4      303.34      367.32     21.85 o 
  -5   5   4       55.78       46.28      7.70 o 
  -4   5   4      498.43      528.79     17.92 o 
  -3   5   4     1471.84     1500.15     24.76 o 
  -2   5   4      179.77      198.49      6.29 o 
  -1   5   4     7836.38     7857.82     81.64 o 
   0   5   4      399.59      416.92      8.18 o 
   1   5   4     5976.50     5972.74     63.00 o 
   2   5   4       45.93       42.88      3.07 o 
   3   5   4     3459.39     3226.20     38.35 o 
   4   5   4      483.51      496.66     11.33 o 
   5   5   4     1294.23     1171.19     22.31 o 
   6   5   4      359.23      352.61     12.57 o 
   7   5   4      121.12      110.57     13.77 o 
   8   5   4        0.88       12.90      7.84 o 
   9   5   4       16.30       14.80      8.33 o 
  10   5   4       83.96       81.14     12.68 o 
  -8   6   4      142.81      133.19     29.92 o 
  -7   6   4      126.36      125.12     25.21 o 
  -6   6   4      177.97      152.78     24.98 o 
  -5   6   4       28.30       48.27     10.30 o 
  -4   6   4     1312.39     1356.50     32.45 o 
  -3   6   4      903.95      898.40     16.18 o 
  -2   6   4      909.46      943.90     16.35 o 
  -1   6   4      337.59      382.01      8.55 o 
   0   6   4      480.91      482.55      9.43 o 
   1   6   4      430.02      435.55      8.88 o 
   2   6   4       54.65       65.15      4.39 o 
   3   6   4      321.86      308.93      8.55 o 
   4   6   4       28.27       24.77      5.84 o 
   5   6   4      417.46      383.81     12.38 o 
   6   6   4        2.33       -1.89      4.54 o 
   7   6   4      602.73      585.86     19.39 o 
   8   6   4        2.48        2.21      7.45 o 
   9   6   4       78.06      123.71     14.75 o 
  10   6   4        0.45        4.88      9.37 o 
  -8   7   4      343.91      379.90     22.63 o 
  -7   7   4        1.48      -14.62     14.78 o 
  -6   7   4      439.29      425.31     38.02 o 
  -5   7   4      247.94      242.44     18.81 o 
  -4   7   4      394.01      373.69     20.64 o 
  -3   7   4      687.20      630.31     25.39 o 
  -2   7   4      278.21      268.83      9.43 o 
  -1   7   4      591.52      595.06     12.34 o 
   0   7   4      384.64      408.96     11.72 o 
   1   7   4      622.18      661.15     14.99 o 
   2   7   4     1270.59     1219.92     17.89 o 
   3   7   4        3.59        8.02      2.31 o 
   4   7   4      598.90      547.17     15.56 o 
   5   7   4        6.56        1.63      4.22 o 
   6   7   4      149.24      154.14      9.80 o 
   7   7   4       26.68       17.01      6.89 o 
   8   7   4      141.76      142.20     14.54 o 
   9   7   4       34.94       16.81     10.41 o 
  10   7   4        0.05        5.22      9.48 o 
  -7   8   4      127.74      159.82     30.51 o 
  -6   8   4      548.56      546.64     43.23 o 
  -5   8   4      112.04       97.93     22.13 o 
  -4   8   4     1133.40     1129.65     37.86 o 
  -3   8   4       56.82       90.48     12.27 o 
  -2   8   4     2490.34     2425.52     94.53 o 
  -1   8   4     1879.95     1953.43     28.18 o 
   0   8   4      937.07      970.59     17.40 o 
   1   8   4     3080.83     3055.59     40.70 o 
   2   8   4      366.63      386.09     13.33 o 
   3   8   4     2092.98     1974.63     24.79 o 
   4   8   4       27.76       21.58      4.91 o 
   5   8   4     1261.20     1190.53     23.97 o 
   6   8   4      242.72      256.95     13.46 o 
   7   8   4      759.89      782.59     23.56 o 
   8   8   4      275.40      284.50     16.35 o 
   9   8   4      581.21      568.19     26.20 o 
  10   8   4       35.38       17.55     12.06 o 
  -7   9   4       28.98       48.20     15.30 o 
  -6   9   4      159.70      118.16     27.03 o 
  -5   9   4        9.64       10.04     15.97 o 
  -4   9   4       13.19        3.54      9.08 o 
  -3   9   4       31.40       40.89     10.74 o 
  -2   9   4       37.04       77.51     17.78 o 
  -1   9   4      105.53      118.51     19.27 o 
   0   9   4      285.22      282.98     10.47 o 
   1   9   4        1.11        2.80      3.22 o 
   2   9   4      667.76      680.11     12.62 o 
   3   9   4        0.98        1.05      3.22 o 
   4   9   4      509.00      498.93     14.60 o 
   5   9   4      201.08      196.92     10.51 o 
   6   9   4      145.16      125.60     12.87 o 
   7   9   4       76.98       59.00      9.62 o 
   8   9   4        9.87       12.87      8.06 o 
   9   9   4       62.52       62.30     11.42 o 
  10   9   4       59.58       51.04     14.70 o 
  -6  10   4      643.67      748.49     37.81 o 
  -5  10   4       61.72       47.44     13.67 o 
  -4  10   4     1168.28     1167.03     62.13 o 
  -3  10   4       52.66       42.04     11.99 o 
  -2  10   4     1048.13     1098.57     37.71 o 
  -1  10   4       29.52       29.96      8.10 o 
   0  10   4      801.41      818.41     15.55 o 
   1  10   4      401.06      393.67     10.73 o 
   2  10   4      432.50      425.41     14.17 o 
   3  10   4     1041.73     1043.19     19.74 o 
   4  10   4      734.38      700.72     17.94 o 
   5  10   4      368.94      324.86     13.36 o 
   6  10   4      211.72      208.14     11.93 o 
   7  10   4       65.92       62.07     10.22 o 
   8  10   4      198.28      187.36     15.03 o 
   9  10   4       29.88       21.77     10.17 o 
  10  10   4      235.20      254.03     22.55 o 
  -6  11   4        1.71       15.88     26.87 o 
  -5  11   4        6.08        1.62     10.67 o 
  -4  11   4      211.79      263.66     22.99 o 
  -3  11   4       31.67       42.16     14.74 o 
  -2  11   4      268.24      249.91     15.96 o 
  -1  11   4       16.90       21.99      6.65 o 
   0  11   4      245.79      236.31     12.10 o 
   1  11   4      120.30      120.70      7.88 o 
   2  11   4      313.30      286.00      9.97 o 
   3  11   4       26.09       24.32      5.55 o 
   4  11   4      613.80      621.86     17.51 o 
   5  11   4       75.66       63.36      8.10 o 
   6  11   4      543.56      503.10     19.56 o 
   7  11   4       56.13       59.23     10.34 o 
   8  11   4      150.97      126.72     13.53 o 
   9  11   4       25.51       36.05     11.25 o 
  -5  12   4       17.82       31.90     11.88 o 
  -4  12   4      346.45      302.58     26.48 o 
  -3  12   4       40.67       55.31     18.10 o 
  -2  12   4      220.42      219.67     13.50 o 
  -1  12   4       84.25       91.06     11.72 o 
   0  12   4      140.75      141.41     10.70 o 
   1  12   4        8.07       12.16      6.83 o 
   2  12   4       27.27       40.24      6.16 o 
   3  12   4        3.97        5.02      5.04 o 
   4  12   4       16.56       22.32      6.74 o 
   5  12   4       94.01      103.11     13.39 o 
   6  12   4      335.69      316.25     17.00 o 
   7  12   4        3.31        4.78      8.13 o 
   8  12   4      140.78      164.87     23.24 o 
   9  12   4       29.84       30.30     11.32 o 
  -4  13   4       55.79       68.53     13.17 o 
  -3  13   4       40.98       68.66     12.54 o 
  -2  13   4      665.05      680.35     30.43 o 
  -1  13   4       17.19        7.34      7.31 o 
   0  13   4      967.64      967.73     30.08 o 
   1  13   4       23.73       12.70      7.61 o 
   2  13   4      501.47      516.79     21.37 o 
   3  13   4        4.14        2.73      5.77 o 
   4  13   4      227.37      219.50     13.85 o 
   5  13   4      118.46      119.89     11.99 o 
   6  13   4      234.27      225.75     15.82 o 
   7  13   4       99.78       97.98     13.80 o 
   8  13   4      226.55      189.12     16.72 o 
  -3  14   4       28.17       46.37     12.23 o 
  -2  14   4      127.49      109.68     14.65 o 
  -1  14   4       54.09       55.45     11.78 o 
   0  14   4       35.45       24.71      9.75 o 
   1  14   4       28.31       21.97      9.09 o 
   2  14   4       21.65       17.81     12.76 o 
   3  14   4        1.75        0.41      7.01 o 
   4  14   4        9.31        3.43      7.70 o 
   5  14   4        5.68        4.00      8.30 o 
   6  14   4       30.37       33.60     10.34 o 
   7  14   4      160.75      194.78     16.32 o 
   8  14   4      184.91      209.65     17.96 o 
  -2  15   4       64.59       44.80     15.96 o 
  -1  15   4        2.61       22.70     13.19 o 
   0  15   4      393.74      359.58     21.39 o 
   1  15   4       51.57       78.12     17.23 o 
   2  15   4      393.80      450.88     30.00 o 
   3  15   4       69.37       93.58     31.62 o 
   4  15   4       10.77       13.38      8.96 o 
   5  15   4       89.22      102.58     13.67 o 
   6  15   4        6.13       19.85      9.83 o 
   7  15   4        4.73       -4.52      9.35 o 
  -1  16   4        7.39        3.52     13.14 o 
   0  16   4      227.34      251.66     37.78 o 
   1  16   4        5.82      -13.36     13.36 o 
   2  16   4      394.14      430.28     52.96 o 
   3  16   4        0.20       -5.60     13.07 o 
   4  16   4      303.33      322.28     28.70 o 
   5  16   4       40.84       50.60     11.69 o 
   6  16   4       43.98       55.96     12.47 o 
   1  17   4        4.63       12.57     15.99 o 
   2  17   4        1.28        6.33     15.29 o 
   3  17   4       65.33       75.85     19.88 o 
   4  17   4       27.87       12.79     16.02 o 
   5  17   4       40.57       44.59     18.15 o 
  -4 -15   5        0.05       76.99     29.64 o 
  -3 -15   5       46.97       53.43     28.69 o 
  -2 -15   5        2.61        2.85     24.58 o 
  -1 -15   5      162.10      180.03     23.58 o 
   0 -15   5       56.72       82.68     26.95 o 
  -6 -14   5      106.88       93.79     13.08 o 
  -5 -14   5      496.86      571.74     27.64 o 
  -4 -14   5       69.19       99.51     30.90 o 
  -3 -14   5        1.47       -7.11     20.16 o 
  -2 -14   5        0.41       -0.05     11.82 o 
  -1 -14   5        4.39       14.12     15.10 o 
   0 -14   5       11.68       15.81     11.83 o 
   1 -14   5       99.35      102.79     23.69 o 
   2 -14   5        1.15        7.51     21.50 o 
  -7 -13   5      121.28      131.88     19.15 o 
  -6 -13   5       53.12       40.57     10.57 o 
  -5 -13   5      393.53      391.98     18.14 o 
  -4 -13   5        6.62       -4.08      7.51 o 
  -3 -13   5       56.20       25.21     22.68 o 
  -2 -13   5       57.43       88.34     16.64 o 
  -1 -13   5       76.53       57.91     12.36 o 
   0 -13   5        4.17       10.82     10.18 o 
   1 -13   5      311.52      346.15     33.21 o 
   2 -13   5       61.87       60.66     14.41 o 
   3 -13   5       50.08       65.19     21.67 o 
  -7 -12   5        8.82       25.69      9.75 o 
  -6 -12   5       53.70       56.29     10.25 o 
  -5 -12   5       53.64       90.57     13.02 o 
  -4 -12   5      907.11     1055.36     36.04 o 
  -3 -12   5      962.15     1029.10     24.32 o 
  -2 -12   5      231.92      264.16     18.70 o 
  -1 -12   5       12.45       14.18      8.17 o 
   0 -12   5       33.11       34.49     10.78 o 
   1 -12   5       84.00       74.34     13.31 o 
   2 -12   5       34.56       31.01     12.27 o 
   3 -12   5      361.80      374.72     24.31 o 
   4 -12   5        3.41        1.44     13.17 o 
  -8 -11   5       97.02       75.79     11.82 o 
  -7 -11   5       24.41       16.46      8.51 o 
  -6 -11   5       17.73       15.15      8.19 o 
  -5 -11   5      241.34      265.10     14.28 o 
  -4 -11   5       23.57       27.53      6.84 o 
  -3 -11   5     1147.02     1197.49     23.46 o 
  -2 -11   5      107.82       93.03      7.80 o 
  -1 -11   5       36.55       26.54     17.07 o 
   0 -11   5        2.31        3.00      8.54 o 
   1 -11   5       44.14       40.68     10.70 o 
   2 -11   5       49.38       50.48     12.01 o 
   3 -11   5      288.82      354.22     22.28 o 
   4 -11   5       10.36        3.75     10.09 o 
   5 -11   5       97.72       90.52     18.15 o 
  -8 -10   5      197.74      206.04     14.98 o 
  -7 -10   5       35.28       28.96      8.57 o 
  -6 -10   5      175.98      217.61     13.63 o 
  -5 -10   5        0.65        8.88      6.54 o 
  -4 -10   5      131.82      145.31      9.31 o 
  -3 -10   5       20.96       25.23      5.27 o 
  -2 -10   5     2018.53     2207.76     30.38 o 
  -1 -10   5     1443.24     1385.78     30.59 o 
   0 -10   5       99.15      117.35     12.57 o 
   1 -10   5      340.67      347.03     19.72 o 
   2 -10   5       35.11       35.77     12.06 o 
   3 -10   5      366.65      366.75     32.79 o 
   4 -10   5       22.67       41.81     12.37 o 
   5 -10   5      317.44      333.30     22.69 o 
  -9  -9   5        0.00       12.16      8.77 o 
  -8  -9   5       49.12       69.92      9.90 o 
  -7  -9   5        7.76        0.90      6.74 o 
  -6  -9   5      487.50      433.13     17.81 o 
  -5  -9   5       44.12       35.86      8.43 o 
  -4  -9   5      448.60      452.31     15.28 o 
  -3  -9   5      523.18      506.70     12.71 o 
  -2  -9   5     1770.26     1776.90     27.92 o 
  -1  -9   5     2050.86     2149.14     39.06 o 
   0  -9   5     2313.72     2271.27     60.36 o 
   1  -9   5       13.22       21.23      8.03 o 
   2  -9   5      683.67      724.61     26.18 o 
   3  -9   5      162.25      129.15     29.40 o 
   4  -9   5      187.77      186.53     16.68 o 
   5  -9   5      623.32      651.02     49.29 o 
   6  -9   5        1.22        5.43     11.38 o 
  -9  -8   5       11.05        7.96      8.13 o 
  -8  -8   5      147.76      149.46     11.80 o 
  -7  -8   5       17.30        9.98      6.40 o 
  -6  -8   5      567.32      574.80     19.33 o 
  -5  -8   5        1.24        1.15      4.86 o 
  -4  -8   5      178.32      196.84     10.55 o 
  -3  -8   5        8.41       17.41      4.70 o 
  -2  -8   5      113.48      114.25     11.68 o 
  -1  -8   5      325.29      312.65     17.47 o 
   0  -8   5     2208.75     2228.43     33.52 o 
   1  -8   5     1289.55     1230.85     36.60 o 
   2  -8   5       45.99       35.99      8.88 o 
   3  -8   5      270.74      304.66     17.83 o 
   4  -8   5       18.44        6.61      7.92 o 
   5  -8   5      391.74      411.10     22.11 o 
   6  -8   5        9.04        6.10     10.48 o 
   7  -8   5      316.22      297.03     22.64 o 
  -9  -7   5       15.50       29.62      8.29 o 
  -8  -7   5      394.54      384.89     18.06 o 
  -7  -7   5       69.81       69.74      8.41 o 
  -6  -7   5      267.20      274.64     15.53 o 
  -5  -7   5       42.65       50.39      6.51 o 
  -4  -7   5     1513.58     1575.60     27.38 o 
  -3  -7   5       14.37       25.35      4.53 o 
  -2  -7   5     2506.15     2380.09     31.83 o 
  -1  -7   5      766.40      790.25     14.11 o 
   0  -7   5     6352.56     6460.14     62.06 o 
   1  -7   5     4415.33     4501.60     95.26 o 
   2  -7   5     1901.75     1957.88     43.10 o 
   3  -7   5       80.51       87.88     10.84 o 
   4  -7   5      147.65      170.22     18.17 o 
   5  -7   5       56.96       51.60     10.57 o 
   6  -7   5       17.32       21.59     10.70 o 
   7  -7   5      367.89      373.11     23.60 o 
  -9  -6   5        5.19       10.89      6.88 o 
  -8  -6   5      359.45      350.52     14.36 o 
  -7  -6   5       23.66        8.47      5.80 o 
  -6  -6   5      572.13      568.71     14.44 o 
  -5  -6   5      221.47      232.20     11.00 o 
  -4  -6   5     1654.61     1832.55     26.48 o 
  -3  -6   5      102.93       96.94      5.64 o 
  -2  -6   5      247.91      246.72      7.68 o 
  -1  -6   5      105.08      111.77      4.89 o 
   0  -6   5     1656.53     1626.96     19.87 o 
   1  -6   5      411.74      428.62     10.58 o 
   2  -6   5     8897.60     8413.90    133.41 o 
   3  -6   5     1018.77     1000.21     28.46 o 
   4  -6   5     1444.23     1351.39     35.36 o 
   5  -6   5      317.25      312.82     15.97 o 
   6  -6   5      261.13      231.55     15.23 o 
   7  -6   5      171.91      203.68     20.83 o 
   8  -6   5       30.63       39.71     11.70 o 
  -9  -5   5        0.63       -9.22      9.22 o 
  -8  -5   5        7.37       10.13      6.50 o 
  -7  -5   5        3.53       -1.51      4.95 o 
  -6  -5   5      785.50      833.61     18.88 o 
  -5  -5   5       54.00       47.91      5.21 o 
  -4  -5   5     1577.72     1639.11     23.83 o 
  -3  -5   5        0.17        2.08      2.85 o 
  -2  -5   5     1699.21     1680.17     21.57 o 
  -1  -5   5        3.20        3.30      2.17 o 
   0  -5   5      494.27      509.96      9.10 o 
   1  -5   5      421.32      461.03     17.78 o 
   2  -5   5     2999.28     3112.13     35.11 o 
   3  -5   5     2282.47     2310.79     36.62 o 
   4  -5   5      353.32      373.65     13.51 o 
   5  -5   5       23.42       27.62      7.33 o 
   6  -5   5       67.87       55.83      9.66 o 
   7  -5   5       57.16       47.22      9.92 o 
   8  -5   5       18.46       26.32     10.10 o 
  -9  -4   5       45.93       49.79     16.58 o 
  -8  -4   5      172.38      169.60     13.28 o 
  -7  -4   5      287.26      305.27     10.71 o 
  -6  -4   5      942.06      942.83     16.41 o 
  -5  -4   5     1391.45     1386.83     28.21 o 
  -4  -4   5     1083.31     1105.97     15.04 o 
  -3  -4   5     3458.81     3550.46     38.57 o 
  -2  -4   5     6425.78     6714.71     66.52 o 
  -1  -4   5      988.46     1000.94     14.32 o 
   0  -4   5     2400.88     2171.93     24.67 o 
   1  -4   5       18.56       10.57      3.20 o 
   2  -4   5     3981.52     3865.03     36.86 o 
   3  -4   5      987.04     1009.36     15.42 o 
   4  -4   5     8075.60     8063.99    112.86 o 
   5  -4   5      133.39      146.10     12.31 o 
   6  -4   5     1452.52     1584.46     40.12 o 
   7  -4   5       10.30       11.17      8.55 o 
   8  -4   5      269.78      263.94     17.44 o 
  -9  -3   5      140.54      137.54     15.43 o 
  -8  -3   5      111.23       84.32     17.62 o 
  -7  -3   5      111.36      143.89      9.77 o 
  -6  -3   5       70.11       84.89      5.77 o 
  -5  -3   5      320.36      289.61      8.80 o 
  -4  -3   5     1471.39     1503.43     20.86 o 
  -3  -3   5       34.93       24.39      3.58 o 
  -2  -3   5     2545.03     2711.94     29.72 o 
  -1  -3   5      399.15      503.32      8.91 o 
   0  -3   5      534.38      507.28      8.00 o 
   1  -3   5     1973.66     2102.22     21.42 o 
   2  -3   5      321.72      332.33      7.12 o 
   3  -3   5       14.58       16.73      3.15 o 
   4  -3   5     2592.05     2681.36     38.88 o 
   5  -3   5     1032.15     1056.57     25.49 o 
   6  -3   5      186.78      176.17     20.38 o 
   7  -3   5       10.39       10.62      7.97 o 
   8  -3   5      212.37      177.27     16.63 o 
   9  -3   5        2.84       20.55     14.96 o 
  -9  -2   5      228.95      236.08     17.85 o 
  -8  -2   5      111.13      113.12     12.89 o 
  -7  -2   5      492.33      536.35     21.92 o 
  -6  -2   5        5.59        5.79      4.27 o 
  -5  -2   5     1314.64     1272.04     20.55 o 
  -4  -2   5     1178.03     1262.18     16.04 o 
  -3  -2   5     1650.76     1641.57     18.56 o 
  -2  -2   5     1005.27     1040.17     13.75 o 
  -1  -2   5     1402.76     1412.05     25.93 o 
   0  -2   5     5244.34     5574.72     51.33 o 
   1  -2   5      415.64      464.38     10.33 o 
   2  -2   5       50.61       40.35      3.03 o 
   3  -2   5       48.15       60.89      3.76 o 
   4  -2   5     1079.61     1053.60     17.30 o 
   5  -2   5      203.31      190.51      9.04 o 
   6  -2   5     2548.98     2680.62     54.60 o 
   7  -2   5        0.54       -2.63      6.81 o 
   8  -2   5      352.18      361.16     27.53 o 
   9  -2   5        1.32       -0.44     14.46 o 
  -8  -1   5       85.33       80.52      8.51 o 
  -7  -1   5      192.59      197.61     10.58 o 
  -6  -1   5      469.19      504.31     15.79 o 
  -5  -1   5        8.52        5.85      4.18 o 
  -4  -1   5      629.00      618.38     10.00 o 
  -3  -1   5      590.65      616.56      9.31 o 
  -2  -1   5     4365.20     4352.70     47.15 o 
  -1  -1   5     1094.46     1153.90     16.39 o 
   0  -1   5     7612.20     7459.52     67.04 o 
   1  -1   5     1895.98     1931.08     20.40 o 
   2  -1   5       95.75       65.26      5.09 o 
   3  -1   5     2340.28     2366.56     29.69 o 
   4  -1   5      168.50      157.53      6.47 o 
   5  -1   5       58.63       58.82      5.10 o 
   6  -1   5     2649.08     2788.75     55.13 o 
   7  -1   5       86.26       81.49     10.68 o 
   8  -1   5      412.31      478.75     29.79 o 
   9  -1   5        0.04       -0.73     12.74 o 
  -8   0   5      107.79      101.98      9.06 o 
  -7   0   5      398.54      409.73     12.84 o 
  -6   0   5       12.06       15.45      4.89 o 
  -5   0   5       17.27       17.16      4.51 o 
  -4   0   5      976.07     1016.35     16.74 o 
  -3   0   5      112.48      110.84      4.01 o 
  -2   0   5        3.86       16.31      2.39 o 
  -1   0   5       89.09       71.89      3.87 o 
   0   0   5       85.18      140.89      6.14 o 
   1   0   5      115.07      171.03      4.83 o 
   2   0   5     4245.53     4425.90     42.17 o 
   3   0   5      267.95      294.45      6.72 o 
   4   0   5        3.27        4.24      2.53 o 
   5   0   5      220.59      206.62      7.90 o 
   6   0   5       94.00       89.51      6.38 o 
   7   0   5       11.78        4.28      6.55 o 
   8   0   5      370.14      343.11     25.71 o 
   9   0   5       43.64       49.31     15.53 o 
  10   0   5      143.28      156.17     23.33 o 
  -8   1   5       50.87       45.15     11.51 o 
  -7   1   5      359.19      376.77     13.30 o 
  -6   1   5      272.61      272.67     10.83 o 
  -5   1   5     1884.80     1920.36     31.32 o 
  -4   1   5     1792.87     1767.47     21.86 o 
  -3   1   5     2351.75     2265.15     23.98 o 
  -2   1   5     1936.98     1832.46     22.08 o 
  -1   1   5     3221.90     3023.15     36.61 o 
   0   1   5      207.35      132.62      3.93 o 
   1   1   5     1147.48     1007.69     12.00 o 
   2   1   5     1281.30     1360.94     17.81 o 
   3   1   5     1404.17     1424.42     19.74 o 
   4   1   5       93.94      114.68      8.50 o 
   5   1   5      649.41      681.73     13.82 o 
   6   1   5       35.73       33.79      4.87 o 
   7   1   5        4.99        6.89      5.50 o 
   8   1   5     1031.01     1023.79     46.91 o 
   9   1   5        0.22      -12.48     13.36 o 
  10   1   5       93.54       91.53     19.74 o 
  -8   2   5        6.83       10.54      8.37 o 
  -7   2   5       53.67       52.37      9.71 o 
  -6   2   5        7.11        0.26      3.59 o 
  -5   2   5      202.21      214.79      6.46 o 
  -4   2   5       30.69       32.36      3.04 o 
  -3   2   5       18.14       10.12      2.78 o 
  -2   2   5     1215.07     1334.24     17.32 o 
  -1   2   5        6.18        8.62      2.95 o 
   0   2   5      850.37      883.64     13.60 o 
   1   2   5        2.76       12.05      2.00 o 
   2   2   5     1127.00     1043.21     21.96 o 
   3   2   5     1117.13     1201.03     16.19 o 
   4   2   5     2146.77     2191.28     26.06 o 
   5   2   5     1548.08     1535.19     22.94 o 
   6   2   5      115.20      103.67      6.56 o 
   7   2   5      523.11      551.57     22.52 o 
   8   2   5      255.20      268.36     30.09 o 
   9   2   5       77.59       86.36     17.46 o 
  10   2   5      118.60      135.92     30.19 o 
  -9   3   5      110.02       70.68     17.67 o 
  -8   3   5       47.15       35.24     16.08 o 
  -7   3   5      193.30      190.87     14.73 o 
  -6   3   5       57.58       55.67      5.51 o 
  -5   3   5      479.36      487.15     12.16 o 
  -4   3   5       22.70       19.78      3.20 o 
  -3   3   5     2188.82     2294.93     26.42 o 
  -2   3   5       30.25       34.25      2.85 o 
  -1   3   5     2874.21     2865.32     35.75 o 
   0   3   5      102.50      140.91      7.61 o 
   1   3   5      966.96      985.07     16.48 o 
   2   3   5      297.07      267.39      6.06 o 
   3   3   5      311.31      342.67      9.40 o 
   4   3   5      215.55      260.29      8.15 o 
   5   3   5      176.59      172.70      7.38 o 
   6   3   5      345.58      348.30     12.36 o 
   7   3   5       69.11       63.84      8.09 o 
   8   3   5       10.28       -1.94      6.48 o 
   9   3   5        9.88        7.42     19.92 o 
  10   3   5      259.62      222.92     25.75 o 
  -9   4   5      136.58      153.02     30.04 o 
  -8   4   5       24.90       15.02     17.78 o 
  -7   4   5      124.60      138.19     10.13 o 
  -6   4   5      470.89      497.36     16.71 o 
  -5   4   5      653.35      686.68     16.65 o 
  -4   4   5       10.96        5.23      2.62 o 
  -3   4   5     1109.82     1101.39     15.01 o 
  -2   4   5      511.43      569.42     14.87 o 
  -1   4   5     2758.67     2557.28     32.27 o 
   0   4   5        0.79       20.87      6.48 o 
   1   4   5     9123.94     9548.27     97.48 o 
   2   4   5      822.86      753.32     11.08 o 
   3   4   5     6144.86     6059.70     61.62 o 
   4   4   5     1302.22     1217.25     21.41 o 
   5   4   5     2545.49     2418.03     40.94 o 
   6   4   5      648.91      644.31     18.80 o 
   7   4   5      562.14      537.25     27.14 o 
   8   4   5        9.85        4.67      6.84 o 
   9   4   5       47.38       50.25      9.76 o 
  10   4   5       84.23       84.52     18.97 o 
  -8   5   5       43.83       42.43     10.35 o 
  -7   5   5      155.87      157.39     23.12 o 
  -6   5   5        7.93       12.90      9.33 o 
  -5   5   5      160.11      163.60      9.13 o 
  -4   5   5      440.73      442.85     10.34 o 
  -3   5   5      707.00      752.03     13.18 o 
  -2   5   5      190.93      179.89      5.66 o 
  -1   5   5     1126.91     1249.40     19.50 o 
   0   5   5       20.13       20.95      2.84 o 
   1   5   5       21.70       33.46      3.04 o 
   2   5   5       22.27       57.79      5.32 o 
   3   5   5       12.73        6.80      3.06 o 
   4   5   5       38.84       34.07      4.68 o 
   5   5   5       68.36       67.39      6.44 o 
   6   5   5      401.48      402.99     17.67 o 
   7   5   5        3.16        1.45      7.79 o 
   8   5   5        1.07        5.53      7.21 o 
   9   5   5       76.72       53.74     10.06 o 
  10   5   5       10.81        2.14     11.15 o 
  -8   6   5      236.07      251.80     39.12 o 
  -7   6   5      286.65      312.32     47.98 o 
  -6   6   5      329.23      337.49     19.68 o 
  -5   6   5       59.75       51.64      7.96 o 
  -4   6   5     1815.29     1783.84     31.94 o 
  -3   6   5     1172.63     1145.72     17.73 o 
  -2   6   5       48.60       53.02      4.18 o 
  -1   6   5     2619.75     2661.93     31.98 o 
   0   6   5      610.95      641.00     19.75 o 
   1   6   5     5755.01     5860.79     62.93 o 
   2   6   5      498.24      462.09      8.84 o 
   3   6   5     5895.84     5954.26     66.13 o 
   4   6   5        6.36        2.81      3.37 o 
   5   6   5     1331.26     1249.19     23.88 o 
   6   6   5       13.34        8.28      5.55 o 
   7   6   5      368.97      348.13     18.08 o 
   8   6   5       36.43       28.41      9.43 o 
   9   6   5       46.54       35.36      9.67 o 
  10   6   5       14.01        8.57      9.44 o 
  -8   7   5       96.04       84.55     20.71 o 
  -7   7   5      158.11      178.84     16.49 o 
  -6   7   5       85.65       73.14     16.12 o 
  -5   7   5     1101.74     1019.90     58.77 o 
  -4   7   5       65.78       70.84      8.37 o 
  -3   7   5      131.41      124.16      8.55 o 
  -2   7   5     1270.70     1276.81     19.15 o 
  -1   7   5     1166.90     1193.59     17.97 o 
   0   7   5     1176.39     1206.96     17.89 o 
   1   7   5     2060.60     1989.55     25.72 o 
   2   7   5       41.25       42.69      4.59 o 
   3   7   5     1902.69     1910.32     23.59 o 
   4   7   5      609.58      577.69     14.68 o 
   5   7   5     1082.44     1037.95     21.62 o 
   6   7   5      255.90      260.70     11.98 o 
   7   7   5      159.15      158.72     11.88 o 
   8   7   5      137.64      160.71     15.26 o 
   9   7   5       75.79       83.08     13.85 o 
  10   7   5        5.36        4.45      9.29 o 
  -7   8   5       58.29       79.27     14.50 o 
  -6   8   5      456.00      409.86     22.54 o 
  -5   8   5      106.44       72.72     21.62 o 
  -4   8   5      424.26      409.17     20.61 o 
  -3   8   5        1.36       11.21      6.04 o 
  -2   8   5     1482.73     1509.64     32.73 o 
  -1   8   5      642.38      609.02     13.41 o 
   0   8   5       51.42       59.00      5.18 o 
   1   8   5      225.05      259.01     10.19 o 
   2   8   5       23.26       17.65      4.04 o 
   3   8   5      594.30      585.49     11.04 o 
   4   8   5       18.53       21.83      4.98 o 
   5   8   5     1149.27     1149.89     23.63 o 
   6   8   5      176.23      184.24     10.60 o 
   7   8   5      147.87      140.73     13.96 o 
   8   8   5       17.63        6.34      7.84 o 
   9   8   5       53.91       43.53     12.34 o 
  10   8   5       19.33        4.12     11.29 o 
  -7   9   5        3.24       20.63     11.86 o 
  -6   9   5      466.69      486.46     37.43 o 
  -5   9   5      438.26      512.33     25.43 o 
  -4   9   5      760.01      771.92     29.91 o 
  -3   9   5     2110.49     2113.00     43.84 o 
  -2   9   5     1532.28     1523.09     34.35 o 
  -1   9   5     1203.70     1237.87     24.28 o 
   0   9   5     1904.75     1940.74     42.89 o 
   1   9   5     1606.71     1641.36     26.32 o 
   2   9   5      342.01      362.98     10.00 o 
   3   9   5     1518.09     1520.49     26.82 o 
   4   9   5        8.73       10.72      4.91 o 
   5   9   5     1311.62     1316.21     33.24 o 
   6   9   5       76.45       66.53      8.21 o 
   7   9   5      782.26      747.39     23.59 o 
   8   9   5        3.55       11.47      8.31 o 
   9   9   5      197.47      188.85     18.16 o 
  10   9   5       38.15       22.41     14.20 o 
  -6  10   5       64.42       61.62     19.88 o 
  -5  10   5       11.59        2.21     20.59 o 
  -4  10   5       52.65       51.50     12.44 o 
  -3  10   5       61.56       47.32     11.94 o 
  -2  10   5       45.20       39.15      8.42 o 
  -1  10   5        1.04        6.48      6.57 o 
   0  10   5     1428.67     1398.53     24.04 o 
   1  10   5      832.09      819.10     15.82 o 
   2  10   5      895.46      903.15     17.56 o 
   3  10   5      461.80      434.10     17.62 o 
   4  10   5      337.09      348.50     13.02 o 
   5  10   5      346.15      353.52     14.30 o 
   6  10   5        0.52        2.30      6.43 o 
   7  10   5      503.46      475.93     19.68 o 
   8  10   5       30.56        6.04      8.13 o 
   9  10   5      107.04       77.72     12.56 o 
  10  10   5        2.45        2.11     12.15 o 
  -6  11   5       92.68       48.96     12.93 o 
  -5  11   5        0.28       -7.73      8.25 o 
  -4  11   5     1291.55     1289.18     43.84 o 
  -3  11   5      228.51      205.56     42.21 o 
  -2  11   5      984.01      926.75     37.69 o 
  -1  11   5      642.22      668.98     22.93 o 
   0  11   5      810.51      825.43     21.23 o 
   1  11   5       31.23       31.53      5.01 o 
   2  11   5      595.30      530.98     28.28 o 
   3  11   5       51.61       47.52      6.92 o 
   4  11   5      258.77      263.40     12.25 o 
   5  11   5       26.69       19.90      7.04 o 
   6  11   5       38.31       27.36      8.11 o 
   7  11   5      250.08      247.14     15.92 o 
   8  11   5       24.13       22.88     10.67 o 
   9  11   5      113.65      104.01     14.08 o 
  -5  12   5       23.61       22.18     11.69 o 
  -4  12   5      127.36      124.03     14.73 o 
  -3  12   5       47.91       66.72     11.45 o 
  -2  12   5      126.68      106.67     12.35 o 
  -1  12   5      565.58      572.38     19.08 o 
   0  12   5      342.32      312.68     14.33 o 
   1  12   5      583.49      589.15     17.67 o 
   2  12   5     1386.29     1323.47     39.01 o 
   3  12   5     1076.35     1106.19     26.70 o 
   4  12   5      937.78      883.16     41.93 o 
   5  12   5      347.02      368.71     17.34 o 
   6  12   5      470.03      465.21     19.79 o 
   7  12   5      229.01      232.65     16.17 o 
   8  12   5       26.59       28.35     10.55 o 
   9  12   5      322.72      322.13     20.65 o 
  -4  13   5       22.97       26.07     11.03 o 
  -3  13   5       79.74      127.01     14.59 o 
  -2  13   5      511.01      492.84     29.07 o 
  -1  13   5       94.04      113.59     15.56 o 
   0  13   5      250.70      222.16     13.34 o 
   1  13   5        3.01       11.15      9.87 o 
   2  13   5      152.44      157.09     13.49 o 
   3  13   5        9.47       20.96      7.38 o 
   4  13   5      138.36      133.49     18.34 o 
   5  13   5      184.42      183.39     13.76 o 
   6  13   5      146.91      126.65     15.25 o 
   7  13   5       18.14        9.48      8.93 o 
   8  13   5       56.75       54.36     11.91 o 
  -3  14   5       19.38        9.25     11.23 o 
  -2  14   5      355.29      375.44     21.91 o 
  -1  14   5      128.07      136.62     14.58 o 
   0  14   5      201.33      171.24     18.40 o 
   1  14   5      226.99      255.98     22.23 o 
   2  14   5      445.03      461.68     28.33 o 
   3  14   5       54.40       50.17      9.44 o 
   4  14   5      861.63      914.16     30.40 o 
   5  14   5       36.44       31.18      9.65 o 
   6  14   5      447.03      479.37     21.88 o 
   7  14   5        8.71        7.92      9.36 o 
   8  14   5      199.19      197.49     17.59 o 
  -2  15   5       11.69       33.17     15.27 o 
  -1  15   5       94.22       93.15     17.74 o 
   0  15   5      206.72      170.70     51.02 o 
   1  15   5       18.14       15.81     20.87 o 
   2  15   5       86.06       73.69     16.72 o 
   3  15   5       41.73       28.67     14.75 o 
   4  15   5       55.40       45.92     10.36 o 
   5  15   5       48.74       52.06     10.92 o 
   6  15   5      134.25      123.10     14.31 o 
   7  15   5        7.05       -1.08     10.17 o 
  -1  16   5        1.83       -5.36     12.41 o 
   0  16   5      236.77      261.46     38.81 o 
   1  16   5        2.23       -7.19     20.00 o 
   2  16   5       91.59      101.90     19.41 o 
   3  16   5        3.60        6.58     14.37 o 
   4  16   5       94.46       97.81     20.80 o 
   5  16   5       38.73       24.69     10.84 o 
   6  16   5      126.96      115.31     14.80 o 
   1  17   5        6.76      -14.94     20.47 o 
   2  17   5      175.99      184.65     23.89 o 
   3  17   5        7.07       11.61     16.34 o 
   4  17   5      169.06      193.33     25.42 o 
   5  17   5       90.68       93.53     25.02 o 
  -5 -14   6      140.73      152.34     14.43 o 
  -4 -14   6       18.40       21.74     26.79 o 
  -3 -14   6       33.34       35.88     28.38 o 
  -2 -14   6        3.43       18.87     14.90 o 
  -1 -14   6        4.76        0.63     13.87 o 
   0 -14   6        3.90        6.15     12.74 o 
   1 -14   6       23.82       22.80     16.85 o 
  -6 -13   6      101.88       77.55     12.56 o 
  -5 -13   6        1.63        0.44      8.85 o 
  -4 -13   6        0.01        4.81      8.22 o 
  -3 -13   6      190.69      195.38     49.76 o 
  -2 -13   6       85.91       78.81     16.39 o 
  -1 -13   6      259.01      226.03     46.28 o 
   0 -13   6       60.36       77.78     17.26 o 
   1 -13   6      145.83      170.57     18.63 o 
   2 -13   6      115.79       93.66     16.15 o 
  -7 -12   6        1.76        0.47      9.01 o 
  -6 -12   6      106.14      128.55     18.01 o 
  -5 -12   6       56.03       53.93     13.54 o 
  -4 -12   6      237.36      242.25     14.35 o 
  -3 -12   6      121.77      107.42     10.50 o 
  -2 -12   6      208.99      234.60     22.10 o 
  -1 -12   6        1.98        2.15     10.26 o 
   0 -12   6        0.11       -6.28      8.11 o 
   1 -12   6       12.97        7.65     10.00 o 
   2 -12   6       53.03       26.01     14.94 o 
   3 -12   6       79.05       78.89     23.27 o 
  -7 -11   6      113.91      132.68     12.76 o 
  -6 -11   6       40.29       36.18      9.17 o 
  -5 -11   6       85.25       95.33     10.72 o 
  -4 -11   6       88.36       67.57      8.32 o 
  -3 -11   6      115.87      150.92      9.97 o 
  -2 -11   6       15.63        9.62      7.10 o 
  -1 -11   6      155.21      186.91     15.40 o 
   0 -11   6        3.87        0.27      7.14 o 
   1 -11   6      159.82      175.32     16.21 o 
   2 -11   6       59.21       66.57     13.05 o 
   3 -11   6      145.26      142.23     16.89 o 
   4 -11   6      137.42      152.16     18.06 o 
  -8 -10   6       17.18       12.07      8.76 o 
  -7 -10   6      300.89      299.01     19.18 o 
  -6 -10   6       74.51       80.43     10.22 o 
  -5 -10   6        9.31       14.50      7.08 o 
  -4 -10   6       34.91       29.67      6.47 o 
  -3 -10   6       91.84      111.88      8.69 o 
  -2 -10   6        1.82        0.10      4.90 o 
  -1 -10   6      630.59      590.94     26.61 o 
   0 -10   6       93.45      148.76     13.89 o 
   1 -10   6       60.05       60.46     11.33 o 
   2 -10   6       59.04       33.63     10.84 o 
   3 -10   6       61.89       73.00     13.64 o 
   4 -10   6      183.78      177.88     17.97 o 
   5 -10   6      181.50      201.86     19.67 o 
  -8  -9   6        7.75        6.91      8.30 o 
  -7  -9   6      404.09      430.52     17.53 o 
  -6  -9   6      117.96      101.85     10.33 o 
  -5  -9   6      261.99      272.64     12.11 o 
  -4  -9   6        2.83        2.61      4.99 o 
  -3  -9   6       39.75       39.78      7.56 o 
  -2  -9   6      296.21      282.03     11.83 o 
  -1  -9   6       96.77      107.64      7.57 o 
   0  -9   6      144.38      107.41     12.08 o 
   1  -9   6       41.84       49.31      9.84 o 
   2  -9   6       79.75       57.45     11.04 o 
   3  -9   6      201.68      183.61     23.92 o 
   4  -9   6        0.69       10.72      9.17 o 
   5  -9   6      192.58      179.83     18.00 o 
   6  -9   6       68.32      101.24     17.53 o 
  -9  -8   6       36.90       29.80      9.18 o 
  -8  -8   6      219.93      245.82     14.06 o 
  -7  -8   6      125.03      133.97     13.52 o 
  -6  -8   6      280.08      295.53     13.85 o 
  -5  -8   6      718.71      731.65     17.62 o 
  -4  -8   6      389.31      411.58     14.40 o 
  -3  -8   6      120.53      114.83      8.46 o 
  -2  -8   6       42.17       43.67      5.61 o 
  -1  -8   6        5.36        3.16      4.47 o 
   0  -8   6      712.80      659.00     16.93 o 
   1  -8   6     1259.86     1269.13     42.15 o 
   2  -8   6       41.46       49.00      9.81 o 
   3  -8   6      247.88      296.69     18.18 o 
   4  -8   6      188.06      213.23     16.60 o 
   5  -8   6      174.02      223.29     21.26 o 
   6  -8   6       26.83       39.09     12.23 o 
  -9  -7   6       67.00       85.39     10.76 o 
  -8  -7   6       41.20       42.50      8.39 o 
  -7  -7   6      183.15      178.46     11.56 o 
  -6  -7   6       16.92        8.48      5.82 o 
  -5  -7   6      603.70      585.89     16.41 o 
  -4  -7   6      780.69      817.08     19.27 o 
  -3  -7   6      176.62      191.53      9.52 o 
  -2  -7   6      121.41      114.65      6.39 o 
  -1  -7   6       70.85       85.74      5.82 o 
   0  -7   6      105.40      115.60      7.03 o 
   1  -7   6      433.92      430.19     16.87 o 
   2  -7   6      163.96      182.18     29.43 o 
   3  -7   6       24.41       15.17     11.57 o 
   4  -7   6        0.84        9.94      7.65 o 
   5  -7   6      405.25      359.21     46.07 o 
   6  -7   6       76.44       41.24     12.14 o 
   7  -7   6      565.23      627.18     29.13 o 
  -9  -6   6        1.80       14.38      7.30 o 
  -8  -6   6      230.09      259.14     13.16 o 
  -7  -6   6        0.82        4.29      5.69 o 
  -6  -6   6      294.04      303.98     11.34 o 
  -5  -6   6      115.13      107.33      7.95 o 
  -4  -6   6      455.00      490.38     14.00 o 
  -3  -6   6     1075.23     1052.43     18.98 o 
  -2  -6   6      369.83      369.07      9.59 o 
  -1  -6   6      400.53      391.97     12.27 o 
   0  -6   6      272.33      272.31     14.38 o 
   1  -6   6      360.03      369.45      9.57 o 
   2  -6   6     1321.48     1346.01     33.36 o 
   3  -6   6     1519.95     1478.44     59.26 o 
   4  -6   6       21.77       13.11      7.43 o 
   5  -6   6      100.04       93.44     11.01 o 
   6  -6   6       21.79       17.28      8.62 o 
   7  -6   6       42.15       42.79     10.90 o 
   8  -6   6        0.19        1.58     15.81 o 
  -9  -5   6      105.58       86.36     14.51 o 
  -8  -5   6       34.36       43.77      7.46 o 
  -7  -5   6       43.94       39.17      6.76 o 
  -6  -5   6      892.60      872.67     20.54 o 
  -5  -5   6       52.36       54.14      6.81 o 
  -4  -5   6     1220.60     1157.88     20.06 o 
  -3  -5   6      458.01      460.06     10.25 o 
  -2  -5   6     4161.02     4216.49     45.32 o 
  -1  -5   6       17.06        9.77      3.08 o 
   0  -5   6     1882.82     1811.45     22.87 o 
   1  -5   6      189.04      192.72      6.80 o 
   2  -5   6     1289.23     1255.82     18.46 o 
   3  -5   6     2327.72     2361.69     37.50 o 
   4  -5   6      114.57      113.98      9.02 o 
   5  -5   6      439.84      458.20     31.83 o 
   6  -5   6       56.19       71.61     10.47 o 
   7  -5   6      464.80      452.19     27.60 o 
   8  -5   6       33.74       44.10     12.99 o 
  -9  -4   6       10.04        6.30     10.48 o 
  -8  -4   6       51.22       53.09     10.02 o 
  -7  -4   6        0.15       -2.49      4.34 o 
  -6  -4   6      116.10      121.71     14.38 o 
  -5  -4   6        0.25       -1.92      3.77 o 
  -4  -4   6      330.58      352.40     11.98 o 
  -3  -4   6      530.73      509.53     10.27 o 
  -2  -4   6     1855.47     2080.21     25.02 o 
  -1  -4   6     2685.04     2784.30     31.28 o 
   0  -4   6       97.52      112.28      4.77 o 
   1  -4   6      379.69      370.02      7.90 o 
   2  -4   6       77.96       87.57      5.23 o 
   3  -4   6       51.81       43.35      4.40 o 
   4  -4   6     1386.00     1406.91     34.67 o 
   5  -4   6      559.18      552.62     27.90 o 
   6  -4   6        0.81        5.56      7.67 o 
   7  -4   6      185.56      171.95     15.96 o 
   8  -4   6       21.05       14.84      9.36 o 
  -9  -3   6       12.42       17.85     10.72 o 
  -8  -3   6      401.27      398.42     21.33 o 
  -7  -3   6      102.37       69.60     12.14 o 
  -6  -3   6      290.42      303.02     16.04 o 
  -5  -3   6      157.75      146.83      7.32 o 
  -4  -3   6     2501.01     2476.09     27.24 o 
  -3  -3   6      988.99      943.44     16.32 o 
  -2  -3   6     3806.08     3618.16     48.23 o 
  -1  -3   6        7.45       11.00      2.62 o 
   0  -3   6     7874.37     8018.92     73.26 o 
   1  -3   6      631.09      570.12      8.91 o 
   2  -3   6     2064.45     1985.10     22.76 o 
   3  -3   6     1921.27     1917.33     26.31 o 
   4  -3   6     1114.26     1093.36     21.15 o 
   5  -3   6     2907.47     3046.03     52.34 o 
   6  -3   6       19.49       26.66      8.66 o 
   7  -3   6      110.79      134.64     13.89 o 
   8  -3   6       92.15       92.52     18.62 o 
   9  -3   6       78.27       74.11     30.27 o 
  -9  -2   6       38.76       26.05     19.18 o 
  -8  -2   6       49.74       44.11     10.92 o 
  -7  -2   6        0.66        9.87      5.89 o 
  -6  -2   6       14.20       14.11      4.25 o 
  -5  -2   6      237.54      240.21      7.79 o 
  -4  -2   6      665.50      681.70     11.01 o 
  -3  -2   6      125.66      127.42      4.42 o 
  -2  -2   6     1874.02     1899.14     24.75 o 
  -1  -2   6      225.09      191.60      8.84 o 
   0  -2   6    12207.75    13027.68    120.04 o 
   1  -2   6      202.73      202.76      5.57 o 
   2  -2   6     2748.41     2634.05     28.08 o 
   3  -2   6        0.32        0.98      2.64 o 
   4  -2   6     1154.02     1146.83     18.77 o 
   5  -2   6      143.59      150.62     10.44 o 
   6  -2   6     1280.81     1229.82     33.05 o 
   7  -2   6      361.56      354.83     19.37 o 
   8  -2   6        9.03       14.77     19.80 o 
   9  -2   6      150.85      142.48     22.38 o 
  -8  -1   6      339.20      348.65     16.62 o 
  -7  -1   6      192.75      190.58     12.96 o 
  -6  -1   6      490.15      539.92     16.77 o 
  -5  -1   6        8.10       13.42      3.15 o 
  -4  -1   6       81.84       78.52      6.61 o 
  -3  -1   6      510.56      472.79      8.17 o 
  -2  -1   6     1348.78     1387.42     17.42 o 
  -1  -1   6      641.24      595.83     10.16 o 
   0  -1   6      840.09     1035.44     12.54 o 
   1  -1   6      607.02      699.06     10.13 o 
   2  -1   6      666.63      866.34     12.20 o 
   3  -1   6      530.98      459.07      8.96 o 
   4  -1   6      398.22      420.08     10.44 o 
   5  -1   6      861.41      875.10     23.96 o 
   6  -1   6      899.26      894.67     31.23 o 
   7  -1   6     1305.66     1362.81     42.08 o 
   8  -1   6        1.62        5.71     11.28 o 
   9  -1   6       17.71       -4.97     12.76 o 
  -8   0   6      206.80      177.60     12.55 o 
  -7   0   6      188.20      199.66     14.66 o 
  -6   0   6      176.37      171.52     15.01 o 
  -5   0   6        1.07       -1.86      3.82 o 
  -4   0   6      142.87      131.67      4.99 o 
  -3   0   6        5.33        3.76      1.92 o 
  -2   0   6     7452.42     7338.81     70.91 o 
  -1   0   6     1522.78     1679.21     23.27 o 
   0   0   6    12812.87    12646.98    118.91 o 
   1   0   6      180.84      187.01      4.99 o 
   2   0   6    20527.08    21459.55    187.77 o 
   3   0   6        7.15       12.85      2.64 o 
   4   0   6     1480.30     1450.68     21.70 o 
   5   0   6       54.50       44.51      4.91 o 
   6   0   6      409.57      410.87     12.69 o 
   7   0   6       41.72       30.36     13.79 o 
   8   0   6      631.85      671.22     33.86 o 
   9   0   6       77.43       81.30     17.92 o 
  -8   1   6        5.46        9.09     12.73 o 
  -7   1   6      134.81      127.44      8.53 o 
  -6   1   6      431.44      476.22     12.71 o 
  -5   1   6      153.00      159.71      5.83 o 
  -4   1   6      101.72      116.59      4.83 o 
  -3   1   6     1458.57     1663.20     20.61 o 
  -2   1   6     1408.78     1458.19     18.78 o 
  -1   1   6       72.81      103.04      4.52 o 
   0   1   6        4.14       10.76      2.96 o 
   1   1   6       29.93       31.82      2.95 o 
   2   1   6     2310.39     2711.35     27.93 o 
   3   1   6      339.07      370.05      7.65 o 
   4   1   6     1479.03     1578.48     22.82 o 
   5   1   6       76.30       69.06      5.43 o 
   6   1   6      626.70      625.33     14.40 o 
   7   1   6      174.70      160.21     10.95 o 
   8   1   6      681.01      701.93     34.39 o 
   9   1   6      254.14      200.37     33.39 o 
  10   1   6        2.66        5.73     13.86 o 
  -9   2   6      219.12      244.95     33.20 o 
  -8   2   6       94.87       50.03     17.86 o 
  -7   2   6       76.37       79.97     10.83 o 
  -6   2   6      601.61      642.46     22.37 o 
  -5   2   6      723.88      724.46     12.04 o 
  -4   2   6     1157.98     1241.91     18.28 o 
  -3   2   6       16.67       12.02      2.49 o 
  -2   2   6      521.25      423.54      9.58 o 
  -1   2   6        3.63        2.90      2.73 o 
   0   2   6     5675.91     5546.43     64.15 o 
   1   2   6     2106.61     2086.19     23.31 o 
   2   2   6      728.02      707.35     11.04 o 
   3   2   6      885.94      829.79     12.70 o 
   4   2   6     2607.32     2884.74     36.01 o 
   5   2   6        3.53        0.06      2.98 o 
   6   2   6       41.10       40.96      6.09 o 
   7   2   6        0.92       -0.07      5.56 o 
   8   2   6       57.31       56.08     11.22 o 
   9   2   6       36.49       61.20     15.99 o 
  10   2   6      147.90      114.35     21.06 o 
  -8   3   6      546.60      540.08     29.25 o 
  -7   3   6       34.45       12.45     12.55 o 
  -6   3   6        3.72       -0.19      4.86 o 
  -5   3   6      842.50      870.83     21.99 o 
  -4   3   6       84.48       87.85      4.99 o 
  -3   3   6      849.81      850.15     13.95 o 
  -2   3   6       13.17       10.66      2.94 o 
  -1   3   6     1318.51     1702.14     23.92 o 
   0   3   6       51.32       36.26      4.17 o 
   1   3   6      164.45      187.82      5.20 o 
   2   3   6     2117.98     2090.27     24.18 o 
   3   3   6        2.83        1.81      2.19 o 
   4   3   6     5064.85     5043.91     57.53 o 
   5   3   6       62.70       65.42      5.07 o 
   6   3   6     1598.68     1587.72     55.36 o 
   7   3   6      229.57      244.13     17.95 o 
   8   3   6      573.89      633.21     24.81 o 
   9   3   6        0.92       -1.19     11.49 o 
  10   3   6      382.41      371.62     44.18 o 
  -8   4   6        1.68       25.93     17.47 o 
  -7   4   6      118.54      118.78      9.77 o 
  -6   4   6      126.62      102.69      9.79 o 
  -5   4   6        4.37        5.96      3.88 o 
  -4   4   6     1327.69     1369.63     20.33 o 
  -3   4   6       73.23       86.63      4.84 o 
  -2   4   6      378.56      374.49      8.20 o 
  -1   4   6      242.40      251.36      8.47 o 
   0   4   6      774.98      957.49     15.79 o 
   1   4   6       66.36       48.22      3.37 o 
   2   4   6      153.11      176.41      5.34 o 
   3   4   6      564.11      491.40      9.24 o 
   4   4   6      111.08       93.33      7.66 o 
   5   4   6       53.72       45.47      6.55 o 
   6   4   6      199.16      233.64     11.06 o 
   7   4   6       44.85       60.08      8.45 o 
   8   4   6        2.16        2.57      6.50 o 
   9   4   6        5.53        7.13      7.82 o 
  10   4   6       80.67      105.56     21.10 o 
  -8   5   6       36.85       37.78     20.23 o 
  -7   5   6      392.55      418.37     25.41 o 
  -6   5   6      428.39      437.78     16.84 o 
  -5   5   6       46.34       42.54      7.10 o 
  -4   5   6        8.40        2.78      3.53 o 
  -3   5   6     3388.96     3324.49     39.54 o 
  -2   5   6      172.44      185.18      6.01 o 
  -1   5   6     1449.93     1398.22     36.94 o 
   0   5   6      218.07      201.96      8.32 o 
   1   5   6      214.77      286.12      7.17 o 
   2   5   6     1148.31     1075.63     14.95 o 
   3   5   6      437.50      444.99      8.67 o 
   4   5   6     1395.76     1260.13     22.67 o 
   5   5   6      470.14      449.09     14.94 o 
   6   5   6     2236.14     2117.11     39.40 o 
   7   5   6      119.58      103.80     17.63 o 
   8   5   6      181.24      164.83     18.84 o 
   9   5   6      108.13      114.31     12.70 o 
  10   5   6       60.70       89.64     21.02 o 
  -8   6   6       11.11        5.44      9.39 o 
  -7   6   6       16.83       11.30      9.18 o 
  -6   6   6       47.72       48.27     12.95 o 
  -5   6   6       27.00       24.34      6.99 o 
  -4   6   6       74.07       60.14      7.55 o 
  -3   6   6      370.56      396.65      9.96 o 
  -2   6   6     1505.15     1488.73     21.11 o 
  -1   6   6     1036.38     1088.35     18.23 o 
   0   6   6      366.89      394.36     10.59 o 
   1   6   6       94.40      122.22      5.22 o 
   2   6   6      170.74      198.83      6.65 o 
   3   6   6       11.62        8.14      3.43 o 
   4   6   6      117.25      151.26      7.98 o 
   5   6   6      185.57      191.67     11.83 o 
   6   6   6      143.89      145.25     10.49 o 
   7   6   6      166.42      141.70     13.03 o 
   8   6   6      536.09      525.19     30.94 o 
   9   6   6        1.03        7.90      8.49 o 
  10   6   6       95.62      105.95     14.10 o 
  -7   7   6      425.46      444.09     23.34 o 
  -6   7   6       20.96        5.66      8.04 o 
  -5   7   6      494.35      457.42     18.43 o 
  -4   7   6       30.44       27.24      6.66 o 
  -3   7   6      104.12       75.44      8.36 o 
  -2   7   6      354.83      370.78      9.74 o 
  -1   7   6     2069.56     2132.36     27.74 o 
   0   7   6        5.54       11.65      3.12 o 
   1   7   6      744.14      803.74     20.18 o 
   2   7   6      264.35      265.65      7.30 o 
   3   7   6       25.96       29.18      4.22 o 
   4   7   6      725.40      744.23     17.10 o 
   5   7   6      173.50      179.65      9.73 o 
   6   7   6        5.31        0.00      5.65 o 
   7   7   6       93.73       91.20     13.71 o 
   8   7   6      102.37       94.27     19.39 o 
   9   7   6       10.30       14.05      9.85 o 
  10   7   6        5.41       10.19      9.82 o 
  -7   8   6       49.35       73.86     13.92 o 
  -6   8   6       15.56       16.98     10.20 o 
  -5   8   6      382.72      389.03     34.66 o 
  -4   8   6      144.91      178.75     14.84 o 
  -3   8   6     1386.40     1383.97     32.90 o 
  -2   8   6       36.79       38.06      4.93 o 
  -1   8   6     5739.87     5691.48     63.43 o 
   0   8   6      680.05      646.56     12.78 o 
   1   8   6     4546.01     4409.24     55.09 o 
   2   8   6       56.03       41.69      5.08 o 
   3   8   6      641.56      603.40     13.49 o 
   4   8   6      108.82      105.64      7.74 o 
   5   8   6      431.31      448.99     18.27 o 
   6   8   6      606.08      585.88     19.34 o 
   7   8   6      146.94      137.28     16.88 o 
   8   8   6      409.99      381.58     21.44 o 
   9   8   6      185.97      183.16     17.69 o 
  10   8   6      151.64      128.38     15.07 o 
  -7   9   6        4.30       35.73     23.40 o 
  -6   9   6      302.72      304.72     21.77 o 
  -5   9   6      112.80      111.90     14.23 o 
  -4   9   6      314.63      370.52     21.38 o 
  -3   9   6      123.50      126.49     13.94 o 
  -2   9   6        2.84       12.36      8.01 o 
  -1   9   6      323.54      310.57     10.28 o 
   0   9   6       50.02       52.63      5.58 o 
   1   9   6      821.11      763.73     24.90 o 
   2   9   6        0.84        1.20      3.77 o 
   3   9   6      259.52      264.93     12.97 o 
   4   9   6       27.71       24.82      5.38 o 
   5   9   6       28.48       22.36      5.84 o 
   6   9   6      328.52      344.47     17.55 o 
   7   9   6      183.60      212.40     22.02 o 
   8   9   6       17.35        6.35      8.05 o 
   9   9   6       37.99       73.75     13.69 o 
  10   9   6       41.85       36.28     13.28 o 
  -6  10   6       17.63       29.89     16.32 o 
  -5  10   6      310.01      321.51     22.66 o 
  -4  10   6      178.56      200.32     18.17 o 
  -3  10   6     1115.38     1111.61     37.63 o 
  -2  10   6       52.16       34.39     10.50 o 
  -1  10   6     2445.60     2524.93     76.07 o 
   0  10   6      295.88      288.82     10.49 o 
   1  10   6     8193.79     8496.65    129.30 o 
   2  10   6       42.94       37.00      4.93 o 
   3  10   6     2512.37     2595.79     45.37 o 
   4  10   6        3.17        0.75      4.82 o 
   5  10   6       63.59       45.93      6.90 o 
   6  10   6       57.18       52.97      9.25 o 
   7  10   6      115.44       91.05     11.26 o 
   8  10   6       38.31       18.35      9.14 o 
   9  10   6       60.22       76.04     14.30 o 
  -6  11   6       83.37       67.58     26.79 o 
  -5  11   6        6.67       18.40     25.29 o 
  -4  11   6      550.26      585.80     42.33 o 
  -3  11   6       61.00       51.86     12.51 o 
  -2  11   6      119.44      112.49     16.91 o 
  -1  11   6      358.44      326.45     20.81 o 
   0  11   6        5.20        8.40      6.86 o 
   1  11   6      308.43      307.53     10.36 o 
   2  11   6       26.74       24.46      4.85 o 
   3  11   6     3075.28     3105.45     55.64 o 
   4  11   6       12.77        1.48      5.69 o 
   5  11   6     1276.92     1309.93     30.68 o 
   6  11   6       41.17       30.23      8.37 o 
   7  11   6      184.02      175.68     14.16 o 
   8  11   6      260.49      222.90     16.60 o 
   9  11   6       70.33       80.19     13.18 o 
  -5  12   6       68.16       26.37     12.33 o 
  -4  12   6      249.55      268.51     19.56 o 
  -3  12   6      324.61      314.47     33.79 o 
  -2  12   6      666.85      615.69     34.70 o 
  -1  12   6      387.87      349.98     22.89 o 
   0  12   6      316.28      341.69     14.86 o 
   1  12   6      126.11      127.13      8.70 o 
   2  12   6      409.01      407.72     15.63 o 
   3  12   6     1872.23     1969.57     57.75 o 
   4  12   6       22.74       18.74     13.46 o 
   5  12   6      300.55      291.45     15.70 o 
   6  12   6       32.48       34.29      8.96 o 
   7  12   6        1.42       -3.31      7.77 o 
   8  12   6       20.26       18.90      9.59 o 
   9  12   6       46.10       44.17     12.45 o 
  -4  13   6      115.39      116.11     15.20 o 
  -3  13   6        0.89       10.40      9.43 o 
  -2  13   6      892.03      985.50     31.81 o 
  -1  13   6      311.74      337.53     22.48 o 
   0  13   6      217.07      218.32     15.53 o 
   1  13   6     1456.46     1452.81     36.31 o 
   2  13   6        2.35        7.11      6.46 o 
   3  13   6     1863.42     1950.66     46.92 o 
   4  13   6       56.88       55.95     10.53 o 
   5  13   6     2138.10     2263.06     45.65 o 
   6  13   6      222.51      218.50     17.72 o 
   7  13   6      521.63      591.17     26.47 o 
   8  13   6       29.12       25.40     10.65 o 
  -3  14   6       42.33       42.31     12.19 o 
  -2  14   6      307.73      286.06     19.48 o 
  -1  14   6       43.17       43.67     11.52 o 
   0  14   6      524.68      531.95     29.48 o 
   1  14   6        3.88       -4.53     10.64 o 
   2  14   6      299.34      351.80     43.87 o 
   3  14   6        1.51        8.32      6.70 o 
   4  14   6      141.77      148.57     13.00 o 
   5  14   6     1151.77     1148.87     31.20 o 
   6  14   6        0.88        3.73      8.72 o 
   7  14   6      265.40      268.19     26.52 o 
   8  14   6       12.65        1.84      9.90 o 
  -2  15   6       76.28       88.16     14.33 o 
  -1  15   6        5.77        5.63     10.98 o 
   0  15   6      701.54      697.76     33.86 o 
   1  15   6       54.78       65.45     25.85 o 
   2  15   6      294.76      289.94     24.61 o 
   3  15   6      145.32      127.00     19.11 o 
   4  15   6       89.14      100.65     12.33 o 
   5  15   6      392.27      388.90     20.88 o 
   6  15   6      162.45      186.42     16.15 o 
   7  15   6      338.80      317.51     23.86 o 
  -1  16   6       52.74       60.04     23.20 o 
   0  16   6      397.19      386.90     44.10 o 
   1  16   6      124.98      153.34     31.93 o 
   2  16   6      229.83      207.64     34.94 o 
   3  16   6       77.02       48.36     16.58 o 
   4  16   6       92.38       83.68     18.56 o 
   5  16   6       77.52       74.39     12.55 o 
   6  16   6       65.97       53.71     12.16 o 
   1  17   6       29.58       26.87     24.90 o 
   2  17   6      485.28      379.08     44.58 o 
   3  17   6       29.90        4.90     20.71 o 
   4  17   6      304.31      286.17     28.38 o 
   5  17   6       13.76       19.53     24.74 o 
  -4 -14   7       18.94        8.54     25.13 o 
  -3 -14   7       36.38       24.90     25.61 o 
  -2 -14   7       20.39       41.34     17.11 o 
  -1 -14   7       97.54      120.48     21.78 o 
   0 -14   7        1.12       33.83     17.90 o 
  -5 -13   7       58.24       69.41     12.40 o 
  -4 -13   7        6.04        6.16     11.65 o 
  -3 -13   7       41.83       20.46     14.01 o 
  -2 -13   7       38.04       57.38     16.28 o 
  -1 -13   7       12.41       -3.99     11.54 o 
   0 -13   7      110.11       87.42     18.44 o 
   1 -13   7        0.93       -7.13     12.88 o 
   2 -13   7      191.66      211.88     32.49 o 
  -6 -12   7       54.23       61.28     11.38 o 
  -5 -12   7      160.20      171.04     13.93 o 
  -4 -12   7       76.07       46.06      9.81 o 
  -3 -12   7      224.65      223.08     18.07 o 
  -2 -12   7        1.80        8.26     10.23 o 
  -1 -12   7      221.02      278.97     39.48 o 
   0 -12   7       27.02       38.53     13.63 o 
   1 -12   7      266.06      328.05     27.73 o 
   2 -12   7       15.42        1.91     10.62 o 
   3 -12   7      189.12      238.72     22.23 o 
  -7 -11   7       66.61       63.38     11.52 o 
  -6 -11   7        6.76        8.90      8.21 o 
  -5 -11   7       91.87       99.16     14.72 o 
  -4 -11   7        7.73        6.32      6.56 o 
  -3 -11   7        3.30       -0.21      5.94 o 
  -2 -11   7        1.75       22.59     11.18 o 
  -1 -11   7        8.70        4.54     20.79 o 
   0 -11   7        2.82        0.74     20.04 o 
   1 -11   7       98.73       30.29     16.46 o 
   2 -11   7        2.18        1.92     10.21 o 
   3 -11   7      145.48      108.37     16.45 o 
   4 -11   7      123.06      137.19     32.71 o 
  -8 -10   7        0.13       -2.00     12.72 o 
  -7 -10   7       48.01       54.40     10.44 o 
  -6 -10   7       85.48       95.84     11.14 o 
  -5 -10   7      132.46      130.90     11.43 o 
  -4 -10   7       55.06       46.51      7.63 o 
  -3 -10   7      352.65      368.61     16.23 o 
  -2 -10   7       23.34       20.49      6.07 o 
  -1 -10   7      300.41      369.91     24.82 o 
   0 -10   7       62.86       58.14     10.86 o 
   1 -10   7        3.73        1.80      7.23 o 
   2 -10   7       25.46       23.70     10.39 o 
   3 -10   7        5.60       -0.53      9.17 o 
   4 -10   7        0.73       13.29     11.19 o 
   5 -10   7      118.42      112.36     17.42 o 
  -8  -9   7        4.33        3.96      8.30 o 
  -7  -9   7       69.01       64.06     10.16 o 
  -6  -9   7       12.75       12.52      7.47 o 
  -5  -9   7       64.67       70.03      8.16 o 
  -4  -9   7      113.74      115.07      8.92 o 
  -3  -9   7      127.74      136.44      9.86 o 
  -2  -9   7       65.89       80.20      8.55 o 
  -1  -9   7       55.39       57.44      7.37 o 
   0  -9   7       14.91       11.15      7.50 o 
   1  -9   7      238.10      246.72     30.75 o 
   2  -9   7       34.14       28.08     10.14 o 
   3  -9   7      345.37      376.14     21.52 o 
   4  -9   7        1.26        1.75      8.26 o 
   5  -9   7      303.99      309.25     32.72 o 
   6  -9   7       40.35       57.20     15.13 o 
  -8  -8   7       17.27        4.44      7.93 o 
  -7  -8   7       42.37       32.35      8.16 o 
  -6  -8   7       99.56      108.05     10.20 o 
  -5  -8   7      253.01      230.70     11.22 o 
  -4  -8   7       18.00       14.38      5.99 o 
  -3  -8   7      100.20      105.69     12.26 o 
  -2  -8   7        0.05        7.49      4.69 o 
  -1  -8   7       27.02       22.51      5.37 o 
   0  -8   7      200.58      204.57     15.63 o 
   1  -8   7      181.93      206.95     15.05 o 
   2  -8   7       25.75        6.63     13.45 o 
   3  -8   7       38.81       38.92     13.98 o 
   4  -8   7        9.46       15.85      9.78 o 
   5  -8   7        1.49       10.45      9.91 o 
   6  -8   7        0.37        5.58     10.65 o 
  -9  -7   7       61.92       64.21     10.93 o 
  -8  -7   7      113.73      116.30     11.01 o 
  -7  -7   7      152.50      134.70     10.86 o 
  -6  -7   7       60.88       60.23      7.55 o 
  -5  -7   7      246.88      257.06     11.98 o 
  -4  -7   7       85.07       86.61      7.93 o 
  -3  -7   7      328.26      320.92     15.38 o 
  -2  -7   7        6.80        7.54      4.49 o 
  -1  -7   7      421.48      377.34     10.46 o 
   0  -7   7        1.39        6.05      4.28 o 
   1  -7   7       97.07       79.36     12.56 o 
   2  -7   7       16.95       14.42      7.18 o 
   3  -7   7       93.81      102.03     12.10 o 
   4  -7   7        1.76        2.08      7.55 o 
   5  -7   7      258.40      270.38     19.05 o 
   6  -7   7        2.14        8.22      9.83 o 
   7  -7   7      267.65      276.04     23.59 o 
  -9  -6   7       13.09       14.38      8.68 o 
  -8  -6   7       45.85       27.77      7.72 o 
  -7  -6   7      213.53      226.43     12.40 o 
  -6  -6   7       29.04       25.51      6.61 o 
  -5  -6   7      155.17      142.26     11.29 o 
  -4  -6   7        2.90        5.37      4.49 o 
  -3  -6   7      407.77      420.94     11.97 o 
  -2  -6   7      220.42      183.27      8.43 o 
  -1  -6   7      214.75      237.16      8.27 o 
   0  -6   7      386.02      384.77     11.70 o 
   1  -6   7       79.29       76.39      6.12 o 
   2  -6   7      701.90      641.62     28.22 o 
   3  -6   7      552.49      500.89     25.08 o 
   4  -6   7       14.38       28.16      8.86 o 
   5  -6   7        4.37       -0.98      6.46 o 
   6  -6   7       10.65        7.80      7.86 o 
   7  -6   7       77.44       73.00     12.43 o 
  -9  -5   7        0.40       -6.41     10.38 o 
  -8  -5   7      279.07      308.00     15.00 o 
  -7  -5   7       65.19       67.02      7.99 o 
  -6  -5   7      155.70      151.14      9.34 o 
  -5  -5   7      143.38      122.24      7.74 o 
  -4  -5   7      205.28      209.09      9.48 o 
  -3  -5   7      234.04      200.98      8.55 o 
  -2  -5   7      263.37      257.16      9.18 o 
  -1  -5   7      164.75      165.72      6.56 o 
   0  -5   7      143.16      162.98      6.39 o 
   1  -5   7      672.36      701.51     15.89 o 
   2  -5   7        5.36        4.38      3.44 o 
   3  -5   7      400.17      429.35     14.08 o 
   4  -5   7       46.25       40.20      7.17 o 
   5  -5   7        2.53        6.40      6.57 o 
   6  -5   7        6.43        2.43      7.31 o 
   7  -5   7       33.74       29.38      9.56 o 
   8  -5   7        6.64        8.48      9.61 o 
  -9  -4   7       18.02        5.43     10.54 o 
  -8  -4   7      227.77      208.91     22.39 o 
  -7  -4   7       78.98       81.70      7.32 o 
  -6  -4   7      589.38      612.22     22.50 o 
  -5  -4   7      556.97      528.35     24.98 o 
  -4  -4   7     1766.19     1752.58     28.69 o 
  -3  -4   7      662.58      654.66     15.27 o 
  -2  -4   7     1411.09     1278.17     20.26 o 
  -1  -4   7      512.81      514.43     10.30 o 
   0  -4   7     1172.62     1033.27     17.11 o 
   1  -4   7       63.57       56.26      4.05 o 
   2  -4   7     1452.64     1419.73     17.74 o 
   3  -4   7      174.65      173.94      8.06 o 
   4  -4   7     1350.08     1381.36     27.75 o 
   5  -4   7     1520.97     1539.05     38.69 o 
   6  -4   7       37.90       31.27      9.34 o 
   7  -4   7      140.26      177.48     16.69 o 
   8  -4   7        1.05        3.25      8.64 o 
  -9  -3   7        1.87        1.58     10.22 o 
  -8  -3   7      267.72      254.90     18.31 o 
  -7  -3   7        5.50        8.18      5.00 o 
  -6  -3   7       31.88       25.44      5.31 o 
  -5  -3   7       24.57       30.28      4.86 o 
  -4  -3   7      101.57      109.92      6.43 o 
  -3  -3   7      120.52      104.45      6.10 o 
  -2  -3   7      382.26      420.31     10.39 o 
  -1  -3   7      784.09      724.94     16.57 o 
   0  -3   7       55.39       40.04      3.07 o 
   1  -3   7      568.98      553.88     11.23 o 
   2  -3   7        1.21        1.34      2.53 o 
   3  -3   7      732.62      762.57     14.71 o 
   4  -3   7      510.35      492.36     14.06 o 
   5  -3   7      718.95      725.68     48.83 o 
   6  -3   7      348.18      380.34     19.39 o 
   7  -3   7       26.58       26.76      9.86 o 
   8  -3   7       84.70       76.92     17.42 o 
  -9  -2   7        0.01       -3.13      9.90 o 
  -8  -2   7      509.94      550.34     20.76 o 
  -7  -2   7       73.07       69.17     10.75 o 
  -6  -2   7      708.27      795.69     21.75 o 
  -5  -2   7       43.74       35.53      5.67 o 
  -4  -2   7     1487.25     1528.07     22.91 o 
  -3  -2   7       79.41       77.12      5.75 o 
  -2  -2   7     2946.01     2890.11     35.34 o 
  -1  -2   7       50.90       41.11      4.95 o 
   0  -2   7     2812.69     2798.32     30.45 o 
   1  -2   7      139.46      168.05      5.53 o 
   2  -2   7      207.47      176.17      5.83 o 
   3  -2   7      334.30      310.50      9.03 o 
   4  -2   7      175.22      176.83      8.58 o 
   5  -2   7      395.67      403.46     15.60 o 
   6  -2   7      601.47      612.38     23.02 o 
   7  -2   7      928.10      953.68     30.71 o 
   8  -2   7       16.38       19.14     13.97 o 
   9  -2   7       57.26       54.94     17.95 o 
  -8  -1   7      421.79      438.61     18.86 o 
  -7  -1   7      170.79      120.26     12.94 o 
  -6  -1   7      378.19      385.20     11.78 o 
  -5  -1   7       21.46       29.29      4.42 o 
  -4  -1   7       60.15       52.90      4.28 o 
  -3  -1   7      404.65      438.39     12.82 o 
  -2  -1   7     1803.67     1911.78     25.19 o 
  -1  -1   7      542.74      543.59     11.88 o 
   0  -1   7     1159.29     1083.67     13.13 o 
   1  -1   7      444.26      364.93      8.13 o 
   2  -1   7     4005.36     4057.37     40.48 o 
   3  -1   7      262.33      246.73      7.34 o 
   4  -1   7     1896.92     1904.87     27.16 o 
   5  -1   7      709.13      692.14     15.04 o 
   6  -1   7      951.91      977.64     28.52 o 
   7  -1   7     1118.72     1192.48     33.84 o 
   8  -1   7       44.62       39.39     14.66 o 
   9  -1   7       47.44       47.01     17.24 o 
  -8   0   7       36.17       41.90      9.15 o 
  -7   0   7        4.44        5.87      7.03 o 
  -6   0   7      461.04      499.57     17.32 o 
  -5   0   7      427.59      438.46     13.26 o 
  -4   0   7      537.13      551.44      9.26 o 
  -3   0   7      229.32      259.60      6.22 o 
  -2   0   7     1488.21     1504.24     22.31 o 
  -1   0   7       55.78       58.22      3.75 o 
   0   0   7      481.38      544.81     15.51 o 
   1   0   7      109.10      136.74      4.62 o 
   2   0   7      338.78      454.28      8.54 o 
   3   0   7      111.41      135.12      5.58 o 
   4   0   7      136.67      145.20      6.83 o 
   5   0   7      253.92      263.56      9.48 o 
   6   0   7      129.42      146.75      8.58 o 
   7   0   7      489.15      504.92     59.52 o 
   8   0   7      716.04      707.08     63.31 o 
   9   0   7      586.70      621.16     35.82 o 
  -8   1   7       15.56       30.27     16.91 o 
  -7   1   7       23.09       26.29      8.52 o 
  -6   1   7      849.58      894.57     23.11 o 
  -5   1   7      658.75      683.17     12.66 o 
  -4   1   7      569.99      606.07     11.42 o 
  -3   1   7        0.11       -1.18      2.36 o 
  -2   1   7      103.12       71.86      3.97 o 
  -1   1   7       71.20       66.46      4.38 o 
   0   1   7     7714.96     7717.52     74.68 o 
   1   1   7      599.70      579.35      9.72 o 
   2   1   7     7208.32     7030.51     69.92 o 
   3   1   7      513.18      466.38      9.02 o 
   4   1   7     3064.71     2943.61     37.31 o 
   5   1   7        9.79       10.18      3.82 o 
   6   1   7      505.95      504.50     14.28 o 
   7   1   7       74.72       56.59     10.08 o 
   8   1   7      296.36      322.02     25.28 o 
   9   1   7      512.67      472.48     32.47 o 
  -9   2   7        2.40       17.15     16.76 o 
  -8   2   7        6.10        8.22     14.07 o 
  -7   2   7      295.97      273.95     29.48 o 
  -6   2   7      297.63      287.23     11.97 o 
  -5   2   7       71.20       79.32      5.76 o 
  -4   2   7      881.35      883.66     16.73 o 
  -3   2   7      721.51      786.83     12.33 o 
  -2   2   7       51.71       33.09      3.71 o 
  -1   2   7      626.79      627.41     11.94 o 
   0   2   7      830.34      872.11     14.77 o 
   1   2   7      204.02      222.98      5.96 o 
   2   2   7     1148.09     1220.73     15.44 o 
   3   2   7      213.91      213.73      6.14 o 
   4   2   7     2914.82     3137.35     39.11 o 
   5   2   7      580.56      600.35     13.38 o 
   6   2   7      140.80      144.36     12.83 o 
   7   2   7      275.76      278.59     17.11 o 
   8   2   7      237.72      230.77     22.36 o 
   9   2   7      234.77      227.93     24.37 o 
  10   2   7      420.46      346.12     64.10 o 
  -8   3   7        6.56       15.02     16.60 o 
  -7   3   7        3.32       -5.53     12.01 o 
  -6   3   7       73.16       66.83      6.22 o 
  -5   3   7       43.91       41.29      5.18 o 
  -4   3   7      866.79      908.54     18.98 o 
  -3   3   7      618.61      656.46     12.20 o 
  -2   3   7      810.71      872.89     15.72 o 
  -1   3   7      378.92      393.51     11.58 o 
   0   3   7      368.41      514.61     10.85 o 
   1   3   7       74.18       52.05      3.33 o 
   2   3   7      532.93      503.95      9.31 o 
   3   3   7       30.13       35.29      4.15 o 
   4   3   7      715.09      677.32     13.32 o 
   5   3   7        6.07        2.90      3.28 o 
   6   3   7      177.10      195.58     10.40 o 
   7   3   7       16.37       15.68      6.65 o 
   8   3   7       58.68       44.36      9.13 o 
   9   3   7       60.19       54.50     15.98 o 
  10   3   7      128.09      124.84     22.15 o 
  -8   4   7       61.86       90.11     24.03 o 
  -7   4   7        1.50        8.82      9.07 o 
  -6   4   7      199.35      217.22     12.03 o 
  -5   4   7      260.99      248.14      9.82 o 
  -4   4   7     1035.05     1041.58     19.33 o 
  -3   4   7     1419.93     1432.94     24.98 o 
  -2   4   7     1276.73     1205.57     19.89 o 
  -1   4   7     3263.92     3186.30     40.95 o 
   0   4   7      358.59      270.54      8.01 o 
   1   4   7     1124.35     1115.43     16.70 o 
   2   4   7     3135.11     3004.54     35.88 o 
   3   4   7       80.73       65.40      4.36 o 
   4   4   7     2216.78     2160.52     31.55 o 
   5   4   7      323.02      274.65     10.95 o 
   6   4   7     3007.88     3146.37     52.60 o 
   7   4   7      111.23       95.52     10.96 o 
   8   4   7      262.21      275.40     27.60 o 
   9   4   7        0.28        3.06      7.91 o 
  10   4   7      143.91      157.41     22.80 o 
  -7   5   7       26.86       24.51      7.97 o 
  -6   5   7        6.62       16.12      6.53 o 
  -5   5   7     1139.39     1188.00     28.57 o 
  -4   5   7      172.81      162.06     11.66 o 
  -3   5   7      608.86      595.46     13.81 o 
  -2   5   7      834.54      888.04     16.77 o 
  -1   5   7        0.70        7.37      3.22 o 
   0   5   7      166.66      187.85      7.18 o 
   1   5   7       51.14       67.15      4.09 o 
   2   5   7      609.68      718.24     11.80 o 
   3   5   7      283.30      262.82      7.00 o 
   4   5   7       42.66       39.97      5.12 o 
   5   5   7        4.61        9.11      5.15 o 
   6   5   7      167.88      175.40     11.34 o 
   7   5   7        6.29       -2.26      5.85 o 
   8   5   7        5.72       14.24      7.54 o 
   9   5   7        0.33        6.83      8.20 o 
  10   5   7       65.33       65.28     18.04 o 
  -8   6   7      102.85      118.72     15.02 o 
  -7   6   7      313.01      332.35     47.66 o 
  -6   6   7      152.78      157.95     11.93 o 
  -5   6   7      323.97      372.58     16.08 o 
  -4   6   7      154.17      168.87     11.21 o 
  -3   6   7       11.58       15.86      4.35 o 
  -2   6   7     1184.27     1188.02     20.72 o 
  -1   6   7     1345.34     1341.56     19.20 o 
   0   6   7      315.00      291.69      7.69 o 
   1   6   7      676.99      671.82     12.84 o 
   2   6   7      197.89      248.16      8.32 o 
   3   6   7      426.23      420.86      9.01 o 
   4   6   7      623.25      601.05     15.05 o 
   5   6   7        0.43       -1.57      4.29 o 
   6   6   7      590.21      564.55     29.57 o 
   7   6   7        8.87       11.33      7.76 o 
   8   6   7      857.31      874.15     26.21 o 
   9   6   7       10.90       13.62      9.97 o 
  10   6   7       23.43       18.47     10.60 o 
  -7   7   7      171.11      205.74     26.00 o 
  -6   7   7        4.44        7.03      7.49 o 
  -5   7   7       12.00        3.73      6.18 o 
  -4   7   7       22.43       25.72      6.79 o 
  -3   7   7     2643.84     2646.19     42.53 o 
  -2   7   7        1.99        1.21      3.74 o 
  -1   7   7        5.14       13.05      4.08 o 
   0   7   7     2993.01     3016.03     39.75 o 
   1   7   7      437.57      445.14     10.14 o 
   2   7   7     1526.56     1497.65     20.31 o 
   3   7   7       83.05       75.94      4.56 o 
   4   7   7       32.06       25.57      5.14 o 
   5   7   7      333.48      343.96     15.80 o 
   6   7   7       46.29       40.90      7.54 o 
   7   7   7        0.29        1.80      6.80 o 
   8   7   7      330.56      326.37     19.86 o 
   9   7   7        1.89        7.06      8.40 o 
  10   7   7       34.05       61.33     12.49 o 
  -7   8   7      168.70      158.80     16.53 o 
  -6   8   7       83.11       86.58     13.39 o 
  -5   8   7      548.12      518.17     42.84 o 
  -4   8   7        4.46        8.97      6.18 o 
  -3   8   7       14.03       13.93      6.15 o 
  -2   8   7      327.37      314.39     12.46 o 
  -1   8   7      706.52      672.87     15.19 o 
   0   8   7       14.74        9.82      3.41 o 
   1   8   7       32.15       42.96      4.45 o 
   2   8   7       13.24       13.64      3.52 o 
   3   8   7       10.14       13.83      4.15 o 
   4   8   7      241.82      273.52     12.35 o 
   5   8   7      137.88      139.26      9.23 o 
   6   8   7      111.95      120.45     10.61 o 
   7   8   7        3.53        7.84      6.87 o 
   8   8   7       46.95       43.69     11.35 o 
   9   8   7        9.32       13.94     10.48 o 
  10   8   7      103.25       96.49     14.55 o 
  -6   9   7       39.48       22.04     11.61 o 
  -5   9   7      564.82      606.85     27.70 o 
  -4   9   7      224.19      215.51     17.41 o 
  -3   9   7      450.31      429.57     18.46 o 
  -2   9   7      540.46      551.49     19.86 o 
  -1   9   7      677.52      702.84     17.36 o 
   0   9   7      183.45      201.75     15.40 o 
   1   9   7     1102.41     1090.51     20.18 o 
   2   9   7     1093.25     1069.55     20.63 o 
   3   9   7     1332.82     1367.02     25.49 o 
   4   9   7      309.03      271.51     11.82 o 
   5   9   7      286.89      287.47     21.24 o 
   6   9   7      107.92       99.99     10.30 o 
   7   9   7      174.01      177.16     13.48 o 
   8   9   7       22.87       35.42     10.58 o 
   9   9   7        0.71        7.61     10.26 o 
  10   9   7      125.34      111.21     15.40 o 
  -6  10   7       34.51       34.58     17.07 o 
  -5  10   7      133.06      101.52     15.49 o 
  -4  10   7       11.43       10.80     12.01 o 
  -3  10   7      322.70      353.89     46.59 o 
  -2  10   7      147.59      134.35     14.59 o 
  -1  10   7       66.12       38.09     13.59 o 
   0  10   7      260.80      276.58     11.01 o 
   1  10   7      345.63      311.58     16.05 o 
   2  10   7      550.42      556.36     15.12 o 
   3  10   7        1.73        5.66      4.60 o 
   4  10   7      235.86      232.83     11.42 o 
   5  10   7       61.21       64.10     11.71 o 
   6  10   7       37.59       41.04      8.61 o 
   7  10   7      396.28      360.02     34.82 o 
   8  10   7      224.33      205.72     23.95 o 
   9  10   7       30.73       41.07     13.80 o 
  -5  11   7       23.76       35.51     13.26 o 
  -4  11   7       42.47       25.53     11.74 o 
  -3  11   7      847.95      869.26     34.27 o 
  -2  11   7      146.83      143.89     16.16 o 
  -1  11   7     1018.39     1003.62     74.85 o 
   0  11   7       31.23       29.52      7.47 o 
   1  11   7      169.24      145.83      8.68 o 
   2  11   7       60.50       59.25      7.76 o 
   3  11   7      836.29      849.61     22.42 o 
   4  11   7        0.71        0.32      5.75 o 
   5  11   7      232.44      231.80     13.89 o 
   6  11   7       13.60       20.53      8.62 o 
   7  11   7        5.35        6.28      7.53 o 
   8  11   7        9.95        1.84      8.23 o 
   9  11   7       21.63       11.41     12.56 o 
  -5  12   7       97.18      109.21     18.40 o 
  -4  12   7        0.34        6.65     11.47 o 
  -3  12   7      356.30      413.97     43.59 o 
  -2  12   7       18.28        7.03     10.65 o 
  -1  12   7      787.22      817.34     33.71 o 
   0  12   7       10.82        5.28     23.28 o 
   1  12   7       83.01       84.47      7.00 o 
   2  12   7        2.42        2.41      5.12 o 
   3  12   7      576.84      556.14     20.02 o 
   4  12   7     1063.16     1077.08     27.33 o 
   5  12   7      512.98      491.01     21.54 o 
   6  12   7      413.28      418.50     19.23 o 
   7  12   7      215.12      247.93     16.70 o 
   8  12   7      138.68      159.43     15.13 o 
   9  12   7      236.34      214.25     25.85 o 
  -4  13   7       33.35       35.03     12.24 o 
  -3  13   7        4.04        1.13      9.68 o 
  -2  13   7       59.01       37.90     13.71 o 
  -1  13   7      669.12      681.18     25.84 o 
   0  13   7        1.70       -2.59      7.62 o 
   1  13   7      410.34      469.02     39.60 o 
   2  13   7       15.45       19.57      7.12 o 
   3  13   7      388.37      375.57     16.52 o 
   4  13   7       88.27      111.11     11.27 o 
   5  13   7      135.78      123.89     12.37 o 
   6  13   7       12.39       19.40      9.28 o 
   7  13   7       43.90       31.73      9.91 o 
   8  13   7        0.13        0.91      9.79 o 
  -3  14   7       79.24       90.54     14.55 o 
  -2  14   7       42.21       38.70     11.41 o 
  -1  14   7      481.78      484.17     23.12 o 
   0  14   7       51.50       47.88     13.16 o 
   1  14   7     1318.47     1306.77     68.37 o 
   2  14   7        5.68        2.55     11.21 o 
   3  14   7      413.17      408.92     33.25 o 
   4  14   7        5.33        7.43      7.87 o 
   5  14   7     1151.11     1239.97     32.77 o 
   6  14   7      224.41      203.43     18.00 o 
   7  14   7      272.06      290.98     19.11 o 
   8  14   7        1.84        5.80      9.85 o 
  -2  15   7       51.93       50.05     13.06 o 
  -1  15   7       38.47       18.08     12.70 o 
   0  15   7      261.38      224.24     34.94 o 
   1  15   7      623.21      679.82     51.69 o 
   2  15   7       56.79       52.09     22.21 o 
   3  15   7      376.24      344.90     31.64 o 
   4  15   7        1.25        8.78      8.29 o 
   5  15   7        5.13       -4.06      8.43 o 
   6  15   7       28.70       12.89      9.44 o 
   7  15   7      190.63      203.62     34.33 o 
  -1  16   7       11.01       -3.81     11.80 o 
   0  16   7       72.34       58.73     26.08 o 
   1  16   7      156.66      145.51     31.85 o 
   2  16   7       64.11       41.26     23.47 o 
   3  16   7      316.46      250.87     37.70 o 
   4  16   7       77.61       62.52     13.35 o 
   5  16   7       24.19       31.72     10.91 o 
   6  16   7       22.44       17.50     11.29 o 
   1  17   7      181.81      220.44     37.70 o 
   2  17   7      325.91      319.72     42.37 o 
   3  17   7      692.25      661.80     55.33 o 
   4  17   7       43.32       31.85     24.58 o 
  -4 -13   8      260.09      296.87     43.39 o 
  -3 -13   8       43.75       38.28     16.17 o 
  -2 -13   8       53.02       39.65     15.71 o 
  -1 -13   8       48.80       41.00     20.87 o 
   0 -13   8      142.58      154.07     23.24 o 
   1 -13   8        2.60       28.97     18.01 o 
  -6 -12   8      159.17      178.80     15.17 o 
  -5 -12   8      128.72      132.22     13.42 o 
  -4 -12   8       85.06       63.11     10.81 o 
  -3 -12   8       60.69       47.62     14.03 o 
  -2 -12   8       35.60       38.10     14.72 o 
  -1 -12   8       30.02       20.80     14.01 o 
   0 -12   8       18.81        1.87     17.90 o 
   1 -12   8        9.25       15.98     13.38 o 
   2 -12   8       67.70       42.68     25.96 o 
  -6 -11   8       20.19       13.15      8.98 o 
  -5 -11   8       95.83       95.10     11.75 o 
  -4 -11   8      262.90      258.91     13.59 o 
  -3 -11   8      244.32      247.24     14.79 o 
  -2 -11   8      325.89      313.89     24.96 o 
  -1 -11   8      233.36      224.81     22.35 o 
   0 -11   8      127.12      150.64     20.27 o 
   1 -11   8      189.83      202.41     22.75 o 
   2 -11   8      291.65      292.18     49.76 o 
   3 -11   8        1.35        9.05     11.14 o 
   4 -11   8      329.49      309.28     40.39 o 
  -7 -10   8       68.19       82.74     17.68 o 
  -6 -10   8        3.80        2.14      8.09 o 
  -5 -10   8       60.34       56.31      9.83 o 
  -4 -10   8      113.43      114.27      9.79 o 
  -3 -10   8      251.56      260.11     13.42 o 
  -2 -10   8       32.33       34.08      7.61 o 
  -1 -10   8      115.70      118.83     23.47 o 
   0 -10   8        2.35        7.83     17.39 o 
   1 -10   8      223.70      218.42     46.32 o 
   2 -10   8        1.32        1.67      7.63 o 
   3 -10   8      131.74      111.70     14.94 o 
   4 -10   8       65.40       59.43     13.94 o 
  -8  -9   8       27.95       39.05     14.02 o 
  -7  -9   8       61.93       61.60     10.37 o 
  -6  -9   8       21.02       21.63      8.16 o 
  -5  -9   8       92.44       85.82      8.94 o 
  -4  -9   8       22.38       16.22      6.74 o 
  -3  -9   8      235.69      189.29     11.44 o 
  -2  -9   8      436.50      463.23     21.70 o 
  -1  -9   8      111.30      110.19     13.30 o 
   0  -9   8      489.68      509.65     28.00 o 
   1  -9   8       52.50       58.51     14.49 o 
   2  -9   8       93.75      101.35     22.53 o 
   3  -9   8       14.23       24.71     15.93 o 
   4  -9   8       64.48       49.41     12.51 o 
   5  -9   8        0.93        0.83      9.84 o 
  -8  -8   8       27.16       23.41      8.87 o 
  -7  -8   8      409.65      411.81     25.88 o 
  -6  -8   8       87.96      104.55     10.55 o 
  -5  -8   8      350.66      397.48     15.45 o 
  -4  -8   8      228.81      222.18     11.90 o 
  -3  -8   8      142.77      164.14      9.58 o 
  -2  -8   8        6.59        6.67      4.88 o 
  -1  -8   8      527.31      545.91     16.12 o 
   0  -8   8       12.71       15.77      7.50 o 
   1  -8   8      490.80      511.20     26.20 o 
   2  -8   8      130.42      115.36     12.85 o 
   3  -8   8      295.79      258.94     34.50 o 
   4  -8   8       93.96       95.86     13.89 o 
   5  -8   8      138.06      121.95     16.21 o 
   6  -8   8       47.67       69.49     14.94 o 
  -8  -7   8        4.63       -1.92      8.45 o 
  -7  -7   8      112.17      101.54     10.43 o 
  -6  -7   8        0.86        2.84      5.76 o 
  -5  -7   8      232.89      193.42     11.33 o 
  -4  -7   8       41.89       55.00      6.95 o 
  -3  -7   8      210.00      188.29      9.50 o 
  -2  -7   8      157.58      171.46      8.91 o 
  -1  -7   8      309.23      304.92     12.22 o 
   0  -7   8       97.76       95.93      8.32 o 
   1  -7   8       49.89       64.38      9.69 o 
   2  -7   8        9.16       10.32      7.36 o 
   3  -7   8      177.99      201.58     15.59 o 
   4  -7   8       18.54       13.04      8.87 o 
   5  -7   8       59.35       47.87     11.34 o 
   6  -7   8       50.88       53.41     12.91 o 
  -8  -6   8      249.38      240.62     14.97 o 
  -7  -6   8      250.44      257.65     13.79 o 
  -6  -6   8      233.30      236.74     11.94 o 
  -5  -6   8      651.77      621.41     17.18 o 
  -4  -6   8      248.17      262.17     12.35 o 
  -3  -6   8      734.49      754.49     17.37 o 
  -2  -6   8      118.83      136.00      7.90 o 
  -1  -6   8      123.67      119.28     13.11 o 
   0  -6   8      140.95      132.14      8.57 o 
   1  -6   8       21.29       25.82      5.40 o 
   2  -6   8      114.47      105.31     11.21 o 
   3  -6   8       78.54      102.17     11.62 o 
   4  -6   8      135.70      149.83     14.09 o 
   5  -6   8       41.82       55.85     11.52 o 
   6  -6   8       38.11       58.64     11.16 o 
   7  -6   8       88.16       95.16     15.99 o 
  -9  -5   8       33.00       27.82     12.90 o 
  -8  -5   8      160.89      154.50     27.12 o 
  -7  -5   8       84.30       91.79      8.79 o 
  -6  -5   8        3.32       -1.60      4.96 o 
  -5  -5   8      433.88      436.31     14.37 o 
  -4  -5   8       18.73       14.53      4.24 o 
  -3  -5   8     1041.34      993.95     18.85 o 
  -2  -5   8      132.75       95.60      6.67 o 
  -1  -5   8     1289.82     1254.86     23.07 o 
   0  -5   8        3.61        8.97      3.93 o 
   1  -5   8     1650.21     1668.77     38.07 o 
   2  -5   8        0.16        0.13      3.68 o 
   3  -5   8      170.71      173.58     10.52 o 
   4  -5   8        0.13        9.14      5.76 o 
   5  -5   8      119.37      126.49     12.23 o 
   6  -5   8       20.51       23.25      9.02 o 
   7  -5   8       88.54       90.06     14.99 o 
  -9  -4   8      145.73      134.22     17.20 o 
  -8  -4   8      205.86      210.80     15.49 o 
  -7  -4   8       63.45       52.57      9.25 o 
  -6  -4   8      360.25      361.17     13.23 o 
  -5  -4   8      252.37      243.11     11.88 o 
  -4  -4   8       37.24       29.43      5.09 o 
  -3  -4   8      264.84      242.58      9.29 o 
  -2  -4   8       98.44       95.58      6.98 o 
  -1  -4   8       84.77       66.25      6.23 o 
   0  -4   8       75.34       62.04      5.15 o 
   1  -4   8       22.77       17.39      3.35 o 
   2  -4   8       44.22       39.69      4.55 o 
   3  -4   8       25.80       23.53      4.87 o 
   4  -4   8        4.14        6.71      5.27 o 
   5  -4   8      273.80      256.37     14.49 o 
   6  -4   8       35.83       34.49      8.34 o 
   7  -4   8        5.64       -2.59      9.72 o 
   8  -4   8        0.43       -9.14     10.70 o 
  -9  -3   8      179.84      153.61     17.34 o 
  -8  -3   8      345.42      315.52     28.63 o 
  -7  -3   8      151.61      169.10     13.10 o 
  -6  -3   8      661.53      687.50     17.53 o 
  -5  -3   8      476.19      486.48     14.57 o 
  -4  -3   8      517.38      507.86     12.68 o 
  -3  -3   8     2055.08     2056.45     28.88 o 
  -2  -3   8      469.77      454.74     13.07 o 
  -1  -3   8     3330.76     3012.11     60.70 o 
   0  -3   8      383.03      367.87      7.61 o 
   1  -3   8      834.94      816.87     12.70 o 
   2  -3   8        0.88       -2.61      2.61 o 
   3  -3   8      495.11      485.94     12.04 o 
   4  -3   8       10.50       13.49      5.79 o 
   5  -3   8       55.64       47.59     10.28 o 
   6  -3   8        0.17        8.01      7.70 o 
   7  -3   8       61.16       60.08     12.13 o 
   8  -3   8       39.69       46.35     16.24 o 
  -9  -2   8      399.43      400.57     23.79 o 
  -8  -2   8      537.74      514.10     43.76 o 
  -7  -2   8      408.79      422.95     17.03 o 
  -6  -2   8      487.95      511.65     17.77 o 
  -5  -2   8       95.20       98.98      7.52 o 
  -4  -2   8      323.93      324.12     10.72 o 
  -3  -2   8       35.82       41.12      4.70 o 
  -2  -2   8      154.00      168.05      6.98 o 
  -1  -2   8      426.76      444.49     11.74 o 
   0  -2   8        0.52        5.56      2.54 o 
   1  -2   8      886.95      872.77     12.90 o 
   2  -2   8       63.16       52.60      4.21 o 
   3  -2   8      905.85      822.76     18.30 o 
   4  -2   8      100.19       86.98      6.85 o 
   5  -2   8      324.55      327.19     24.64 o 
   6  -2   8      510.51      523.90     21.95 o 
   7  -2   8      726.03      723.22     27.18 o 
   8  -2   8        4.58       14.03     13.61 o 
   9  -2   8       38.14       34.26     17.18 o 
  -9  -1   8        3.47      -15.18     15.18 o 
  -8  -1   8      201.57      191.95     14.23 o 
  -7  -1   8      190.91      178.70     14.72 o 
  -6  -1   8      440.17      458.42     13.64 o 
  -5  -1   8      725.04      775.19     20.77 o 
  -4  -1   8      509.61      525.22     13.50 o 
  -3  -1   8      728.87      708.45     12.29 o 
  -2  -1   8      632.62      625.12     13.46 o 
  -1  -1   8      662.74      648.75     11.82 o 
   0  -1   8      367.16      345.02      8.70 o 
   1  -1   8      666.61      604.51     10.64 o 
   2  -1   8      314.08      330.15      7.88 o 
   3  -1   8       67.57       63.27      5.19 o 
   4  -1   8       70.39       70.13      5.73 o 
   5  -1   8      124.92      130.27      7.51 o 
   6  -1   8       28.92       25.70     11.60 o 
   7  -1   8       67.66       72.04     15.49 o 
   8  -1   8        1.35       11.01     12.21 o 
   9  -1   8       28.58       11.00     14.68 o 
  -8   0   8      306.41      289.93     16.32 o 
  -7   0   8      264.98      243.76     16.27 o 
  -6   0   8     1727.05     1862.50     30.58 o 
  -5   0   8      264.23      269.58     10.25 o 
  -4   0   8     2355.86     2325.62     36.21 o 
  -3   0   8      358.97      374.64      9.19 o 
  -2   0   8     1435.05     1376.15     21.65 o 
  -1   0   8      484.51      481.78      9.83 o 
   0   0   8     1359.11     1385.43     19.67 o 
   1   0   8     1203.11     1154.77     17.64 o 
   2   0   8     1681.72     1726.92     20.71 o 
   3   0   8     1131.12     1064.27     20.61 o 
   4   0   8      546.00      526.15     12.44 o 
   5   0   8     1158.60     1162.91     20.67 o 
   6   0   8      525.57      557.17     17.71 o 
   7   0   8      399.41      446.46     27.44 o 
   8   0   8      435.87      439.78     30.01 o 
   9   0   8      581.88      550.50     64.42 o 
  -9   1   8      202.65      161.95     28.77 o 
  -8   1   8        1.60       10.83     14.86 o 
  -7   1   8       28.67       27.75     10.06 o 
  -6   1   8      131.61      137.37      9.71 o 
  -5   1   8      230.43      243.78     10.67 o 
  -4   1   8      430.85      503.19     12.95 o 
  -3   1   8      550.30      511.17     10.80 o 
  -2   1   8      756.47      844.59     18.25 o 
  -1   1   8       58.44       41.10      4.01 o 
   0   1   8     1869.86     1975.67     23.01 o 
   1   1   8      114.63      165.87      8.20 o 
   2   1   8      225.85      232.68      6.44 o 
   3   1   8      180.13      183.26      7.31 o 
   4   1   8      143.62      165.11      7.40 o 
   5   1   8      133.64      140.17      9.84 o 
   6   1   8        3.46        5.00      4.37 o 
   7   1   8      368.01      376.17     19.51 o 
   8   1   8        7.52       13.29     11.78 o 
   9   1   8      444.03      423.17     31.64 o 
  -8   2   8      420.57      497.87     41.42 o 
  -7   2   8      390.46      397.77     28.38 o 
  -6   2   8      663.86      679.68     20.20 o 
  -5   2   8        3.52        4.65      4.65 o 
  -4   2   8     1693.83     1798.22     27.81 o 
  -3   2   8       51.33       67.36      5.60 o 
  -2   2   8     1461.51     1533.73     23.31 o 
  -1   2   8      303.32      318.96      8.50 o 
   0   2   8     1656.89     1763.09     21.02 o 
   1   2   8      509.81      483.63      9.06 o 
   2   2   8     3309.19     3323.04     34.36 o 
   3   2   8     1089.80     1047.73     17.30 o 
   4   2   8     2632.94     2640.73     34.73 o 
   5   2   8      323.90      316.96     10.30 o 
   6   2   8      184.91      189.34     11.38 o 
   7   2   8       90.56       74.55      9.32 o 
   8   2   8      103.89      110.71     17.95 o 
   9   2   8       53.85       38.03     15.84 o 
  -8   3   8       45.69       32.09     17.23 o 
  -7   3   8      179.80      186.85     26.87 o 
  -6   3   8        3.08        9.86      5.26 o 
  -5   3   8       91.76       67.87      6.10 o 
  -4   3   8     1636.99     1685.20     26.87 o 
  -3   3   8      114.70      101.43      6.24 o 
  -2   3   8     2949.49     3151.41     41.41 o 
  -1   3   8      293.57      299.27      8.71 o 
   0   3   8     1766.24     1724.82     25.13 o 
   1   3   8      149.79      174.98      5.61 o 
   2   3   8     3829.44     3856.92     41.35 o 
   3   3   8       45.07       53.07      4.39 o 
   4   3   8     1520.07     1562.59     23.48 o 
   5   3   8      674.51      624.58     18.46 o 
   6   3   8      559.78      583.93     18.52 o 
   7   3   8      729.89      787.51     22.77 o 
   8   3   8       27.74       27.06      8.24 o 
   9   3   8      390.96      404.06     59.12 o 
  10   3   8       20.58       14.41     14.53 o 
  -8   4   8      295.25      336.39     38.02 o 
  -7   4   8      635.49      717.67     36.08 o 
  -6   4   8       72.58       70.68     10.08 o 
  -5   4   8      638.58      690.27     16.19 o 
  -4   4   8       35.87       33.20      4.87 o 
  -3   4   8      325.80      316.52     11.27 o 
  -2   4   8      282.98      352.95     10.37 o 
  -1   4   8      133.96      133.15      6.45 o 
   0   4   8       77.31      108.84      6.16 o 
   1   4   8      531.93      551.77     10.60 o 
   2   4   8      117.51      138.98      5.40 o 
   3   4   8      142.66      144.18      6.02 o 
   4   4   8      694.39      682.36     16.78 o 
   5   4   8       67.35       61.82      6.86 o 
   6   4   8     1486.84     1536.34     32.21 o 
   7   4   8       16.64       17.42      6.89 o 
   8   4   8       45.10       44.09      9.17 o 
   9   4   8       15.81       20.82     11.16 o 
  10   4   8        6.33       -4.09     13.48 o 
  -8   5   8       92.44      101.49     25.61 o 
  -7   5   8      105.92       89.72     11.48 o 
  -6   5   8      280.63      294.43     16.86 o 
  -5   5   8      282.68      275.44     15.39 o 
  -4   5   8      230.14      210.46      9.13 o 
  -3   5   8       97.49       96.96      6.68 o 
  -2   5   8     4078.90     4047.96     57.70 o 
  -1   5   8      705.70      687.05     16.42 o 
   0   5   8     4747.41     4712.57     58.10 o 
   1   5   8        4.02        4.43      3.68 o 
   2   5   8     1365.08     1224.80     18.87 o 
   3   5   8        5.94        6.69      3.00 o 
   4   5   8     2038.57     1940.69     35.40 o 
   5   5   8      306.02      276.12     16.87 o 
   6   5   8      881.90      873.28     23.25 o 
   7   5   8      247.74      242.18     18.25 o 
   8   5   8      292.48      268.22     15.91 o 
   9   5   8      141.62      135.94     13.60 o 
  10   5   8       37.34       27.47     15.84 o 
  -7   6   8      181.66      176.12     33.63 o 
  -6   6   8       71.23       57.82      9.20 o 
  -5   6   8      524.78      549.60     21.21 o 
  -4   6   8       19.07       23.37      5.53 o 
  -3   6   8       17.88       10.19      4.29 o 
  -2   6   8       11.50       19.55      4.51 o 
  -1   6   8        1.01        4.78      3.56 o 
   0   6   8      209.70      244.32      8.90 o 
   1   6   8       82.35       74.28      4.71 o 
   2   6   8      340.53      317.54     10.39 o 
   3   6   8       10.48       12.16      2.99 o 
   4   6   8     1094.86     1087.84     32.49 o 
   5   6   8        2.68       -4.28      4.28 o 
   6   6   8      704.76      709.14     24.20 o 
   7   6   8       94.06       82.08     10.07 o 
   8   6   8      883.76      900.86     26.93 o 
   9   6   8       99.99      101.96     13.09 o 
  10   6   8       16.61       30.89     11.33 o 
  -7   7   8        5.22        1.50     12.25 o 
  -6   7   8      158.94      161.29     24.17 o 
  -5   7   8      401.77      383.93     17.49 o 
  -4   7   8      301.35      283.02     14.77 o 
  -3   7   8      757.25      714.01     16.38 o 
  -2   7   8       22.10       23.69      4.94 o 
  -1   7   8      810.69      798.51     16.77 o 
   0   7   8     1060.29     1097.12     24.35 o 
   1   7   8      378.20      346.79      9.25 o 
   2   7   8      141.95      152.70      6.64 o 
   3   7   8       54.51       76.21      4.84 o 
   4   7   8      222.91      251.12     13.77 o 
   5   7   8        3.51       -0.77      4.67 o 
   6   7   8      162.58      124.57     12.43 o 
   7   7   8      152.37      141.12     18.81 o 
   8   7   8      439.49      420.89     19.61 o 
   9   7   8       45.02       23.15      9.83 o 
  10   7   8      100.85      107.06     14.60 o 
  -7   8   8       20.46       27.03     13.04 o 
  -6   8   8       49.85       55.03     15.85 o 
  -5   8   8      164.87      194.01     14.09 o 
  -4   8   8       88.29       85.96     10.69 o 
  -3   8   8      231.93      228.77     13.63 o 
  -2   8   8       12.59       14.81      4.56 o 
  -1   8   8      200.64      196.56      8.93 o 
   0   8   8     1476.86     1588.44     29.22 o 
   1   8   8       70.64       87.48      5.70 o 
   2   8   8     2883.80     2941.29     34.83 o 
   3   8   8        9.67       10.76      4.65 o 
   4   8   8     1148.31     1090.18     22.69 o 
   5   8   8      151.62      164.21     14.41 o 
   6   8   8      919.30      948.31     25.29 o 
   7   8   8       12.04        5.42      7.98 o 
   8   8   8      309.44      305.30     19.94 o 
   9   8   8       12.01        9.60      9.47 o 
  10   8   8      456.06      420.62     39.21 o 
  -6   9   8        1.04       18.76     15.10 o 
  -5   9   8       16.42        4.23      9.77 o 
  -4   9   8      129.72      131.94     12.54 o 
  -3   9   8      270.98      252.44     14.90 o 
  -2   9   8       10.84        6.70      5.91 o 
  -1   9   8        9.67       11.49      4.54 o 
   0   9   8     1090.73     1100.07     30.48 o 
   1   9   8      424.59      416.69     11.11 o 
   2   9   8        3.43        0.71      3.60 o 
   3   9   8       21.00       17.50      5.29 o 
   4   9   8        2.09        0.29      4.71 o 
   5   9   8      165.58      173.77     11.78 o 
   6   9   8       65.28       56.25      9.05 o 
   7   9   8        6.14        3.17      7.08 o 
   8   9   8       53.02       68.90     12.76 o 
   9   9   8       94.47       81.30     14.54 o 
  -6  10   8        0.72        5.13     17.47 o 
  -5  10   8       47.65       41.48     16.84 o 
  -4  10   8      158.21      159.83     16.74 o 
  -3  10   8      339.47      365.84     29.01 o 
  -2  10   8      444.24      457.78     19.45 o 
  -1  10   8      347.15      334.05     16.01 o 
   0  10   8      155.19      141.89      8.39 o 
   1  10   8       23.05        9.47      4.97 o 
   2  10   8      871.22      874.80     19.03 o 
   3  10   8      333.05      341.10     12.81 o 
   4  10   8      497.89      500.77     27.08 o 
   5  10   8      226.37      259.41     15.40 o 
   6  10   8       28.40       24.44      9.74 o 
   7  10   8      296.86      305.24     24.93 o 
   8  10   8      161.50      154.19     16.62 o 
   9  10   8        4.49       10.21     11.36 o 
  -5  11   8        9.27        8.56     12.11 o 
  -4  11   8       12.84       24.52     12.21 o 
  -3  11   8       48.39       46.63     26.56 o 
  -2  11   8       30.84       32.80     11.45 o 
  -1  11   8      321.44      367.06     22.46 o 
   0  11   8       57.26       57.35      7.61 o 
   1  11   8       92.78       69.93      8.17 o 
   2  11   8      214.34      210.10     22.00 o 
   3  11   8      214.70      237.80     12.70 o 
   4  11   8      418.70      396.19     16.29 o 
   5  11   8        1.08       -1.16      5.89 o 
   6  11   8      361.28      380.18     27.47 o 
   7  11   8        7.94        0.37      7.73 o 
   8  11   8       84.20      108.06     13.34 o 
   9  11   8       13.62        8.95     12.06 o 
  -5  12   8       76.57       65.68     28.06 o 
  -4  12   8        5.40        1.14     11.34 o 
  -3  12   8        5.62       22.90     12.29 o 
  -2  12   8      136.84      113.37     16.36 o 
  -1  12   8      100.38       89.11     24.94 o 
   0  12   8       53.41       39.45     12.11 o 
   1  12   8      192.01      166.54     11.24 o 
   2  12   8      144.81      152.83     10.77 o 
   3  12   8       53.80       53.56      8.42 o 
   4  12   8        4.57        1.58      6.62 o 
   5  12   8      167.60      176.20     13.19 o 
   6  12   8       10.59       17.07      8.24 o 
   7  12   8       39.20       46.79     10.43 o 
   8  12   8       50.98       48.47     11.75 o 
   9  12   8       78.51       70.33     18.85 o 
  -4  13   8        8.90       32.09     15.16 o 
  -3  13   8       45.83       43.03     14.70 o 
  -2  13   8       19.46       24.05     12.99 o 
  -1  13   8      335.55      328.14     32.37 o 
   0  13   8       78.62       88.73     15.53 o 
   1  13   8      486.06      515.26     40.71 o 
   2  13   8        1.80        5.51     12.68 o 
   3  13   8       30.98       24.40      8.43 o 
   4  13   8        4.15       -2.51      6.85 o 
   5  13   8      605.66      581.52     28.26 o 
   6  13   8      446.17      487.04     35.47 o 
   7  13   8      117.53      109.04     13.48 o 
   8  13   8      232.09      238.08     18.18 o 
  -3  14   8        2.12       -9.26     10.14 o 
  -2  14   8        0.32        3.08      9.71 o 
  -1  14   8       10.14       23.73     10.46 o 
   0  14   8       41.83       20.87     22.68 o 
   1  14   8      136.27      159.03     29.17 o 
   2  14   8        1.90        3.45     10.65 o 
   3  14   8       82.34       82.96     12.20 o 
   4  14   8      124.93      107.52     11.97 o 
   5  14   8      118.02       99.08     13.64 o 
   6  14   8       20.39       16.50      9.37 o 
   7  14   8       54.84       52.81     17.34 o 
   8  14   8        3.59       12.34     10.71 o 
  -2  15   8       27.41       49.36     14.15 o 
  -1  15   8       14.00       -0.25     11.84 o 
   0  15   8       29.12       18.97     20.71 o 
   1  15   8      275.87      245.81     35.01 o 
   2  15   8        0.57       15.18     19.44 o 
   3  15   8      396.29      415.97     27.73 o 
   4  15   8       26.08       19.41      9.00 o 
   5  15   8        5.47        1.69      8.66 o 
   6  15   8       32.94       20.40     10.25 o 
   7  15   8      413.52      426.82     22.84 o 
  -1  16   8       76.22       47.42     26.48 o 
   0  16   8       11.00       15.02     23.55 o 
   1  16   8       97.74       55.17     25.06 o 
   2  16   8       20.38       23.71     22.68 o 
   3  16   8      383.76      436.54     45.76 o 
   4  16   8        0.33       -6.09     11.62 o 
   5  16   8      116.29      148.32     15.08 o 
   6  16   8        0.72        3.27      9.37 o 
   2  17   8       69.36       31.93     24.03 o 
   3  17   8       75.81       66.79     29.01 o 
   4  17   8        2.78      -16.68     16.68 o 
  -3 -13   9      147.24      167.30     38.85 o 
  -2 -13   9       74.70       94.46     20.28 o 
  -1 -13   9        5.68        5.73     15.27 o 
   0 -13   9       93.25       82.68     29.01 o 
  -5 -12   9       99.41      121.55     14.37 o 
  -4 -12   9      212.29      222.80     15.42 o 
  -3 -12   9       53.22       58.81     15.72 o 
  -2 -12   9      420.55      425.42     30.87 o 
  -1 -12   9        2.59        1.98     12.95 o 
   0 -12   9       95.91      112.71     20.60 o 
   1 -12   9       25.90       23.45     16.53 o 
   2 -12   9      158.72      178.51     38.33 o 
  -6 -11   9       70.19       76.30     11.98 o 
  -5 -11   9        0.29        5.35      9.00 o 
  -4 -11   9      279.64      298.48     14.58 o 
  -3 -11   9       70.76       54.58      8.62 o 
  -2 -11   9      305.32      277.13     29.09 o 
  -1 -11   9       27.61       42.80     15.53 o 
   0 -11   9       19.17       12.31     12.43 o 
   1 -11   9        0.68       -1.85     12.16 o 
   2 -11   9       52.40       36.44     15.91 o 
   3 -11   9       44.71       20.61     17.16 o 
  -7 -10   9       19.71       27.57     16.10 o 
  -6 -10   9        0.80        1.21      8.58 o 
  -5 -10   9       21.93       31.41      9.38 o 
  -4 -10   9      206.27      196.49     16.83 o 
  -3 -10   9       57.58       52.68      9.12 o 
  -2 -10   9      266.06      249.09     13.47 o 
  -1 -10   9        2.16       23.55     10.67 o 
   0 -10   9      390.89      383.61     61.53 o 
   1 -10   9       28.96       60.31     16.22 o 
   2 -10   9       88.73       92.22     26.52 o 
   3 -10   9       14.13       19.39     14.58 o 
   4 -10   9      114.97      135.08     21.27 o 
  -7  -9   9       49.69       49.17     10.61 o 
  -6  -9   9       18.33       24.40      8.80 o 
  -5  -9   9      119.56      132.00     11.46 o 
  -4  -9   9       68.03       76.50     11.48 o 
  -3  -9   9      239.22      246.48     13.13 o 
  -2  -9   9      323.64      361.10     13.63 o 
  -1  -9   9      345.57      369.48     19.60 o 
   0  -9   9      316.50      378.22     26.03 o 
   1  -9   9       33.03       40.33     13.08 o 
   2  -9   9        2.01       11.21     23.87 o 
   3  -9   9       68.85       61.89     12.38 o 
   4  -9   9       62.96       50.11     13.08 o 
   5  -9   9        3.82       26.20     12.38 o 
  -7  -8   9      116.67       95.50     11.24 o 
  -6  -8   9        8.36       14.83      8.20 o 
  -5  -8   9        2.58        7.45      6.70 o 
  -4  -8   9       21.12       18.37      9.80 o 
  -3  -8   9        1.05        0.25      5.37 o 
  -2  -8   9      185.66      175.56      9.95 o 
  -1  -8   9       95.11       66.68     10.18 o 
   0  -8   9      308.34      317.80     23.35 o 
   1  -8   9        4.01       16.48     10.88 o 
   2  -8   9      216.19      197.55     20.23 o 
   3  -8   9       21.89       18.19      8.22 o 
   4  -8   9        2.99        4.41      9.16 o 
   5  -8   9        0.75        3.14     10.22 o 
  -8  -7   9       10.17       21.35      9.57 o 
  -7  -7   9      183.85      191.44     14.37 o 
  -6  -7   9       56.18       38.69      7.85 o 
  -5  -7   9      264.08      295.73     17.78 o 
  -4  -7   9        0.50        9.27      5.34 o 
  -3  -7   9      289.43      318.18     12.15 o 
  -2  -7   9        1.05       -1.28      4.42 o 
  -1  -7   9      582.71      627.67     17.32 o 
   0  -7   9      149.01      134.41      9.29 o 
   1  -7   9      356.87      421.17     28.10 o 
   2  -7   9      628.84      625.38     24.13 o 
   3  -7   9       58.52       74.50     14.92 o 
   4  -7   9       81.94       64.08     12.00 o 
   5  -7   9        2.31       14.34      9.96 o 
   6  -7   9       55.14       58.14     15.86 o 
  -8  -6   9      139.99      126.02     13.85 o 
  -7  -6   9      155.83      133.04     12.42 o 
  -6  -6   9       59.62       49.28      7.76 o 
  -5  -6   9      335.49      325.60     13.83 o 
  -4  -6   9       54.49       44.70      6.67 o 
  -3  -6   9      167.28      152.74     11.22 o 
  -2  -6   9        5.49       11.15      5.34 o 
  -1  -6   9      133.15      110.26      8.41 o 
   0  -6   9       99.26       98.23      7.98 o 
   1  -6   9      607.84      541.31     18.85 o 
   2  -6   9       38.46       60.39      9.64 o 
   3  -6   9      223.05      213.38     27.31 o 
   4  -6   9       32.34       45.44     10.58 o 
   5  -6   9      138.60      136.69     15.30 o 
   6  -6   9        5.85        4.02      9.91 o 
   7  -6   9        1.03        6.31     10.77 o 
  -8  -5   9       12.31        6.35      8.32 o 
  -7  -5   9       77.22       79.95     10.15 o 
  -6  -5   9       22.40       15.08      6.68 o 
  -5  -5   9      401.94      410.47     13.33 o 
  -4  -5   9        0.63        5.74      4.63 o 
  -3  -5   9      342.42      339.56     12.58 o 
  -2  -5   9       24.86       16.71      4.73 o 
  -1  -5   9       54.77       50.35      6.36 o 
   0  -5   9       21.83       12.58      5.58 o 
   1  -5   9       58.10       50.39      6.60 o 
   2  -5   9      204.20      173.10      9.37 o 
   3  -5   9       48.05       48.63      8.52 o 
   4  -5   9      412.94      441.63     17.91 o 
   5  -5   9        5.89        2.04      7.19 o 
   6  -5   9       45.19       44.61     10.15 o 
   7  -5   9        1.72        0.43      9.05 o 
  -8  -4   9        8.24        8.42      7.59 o 
  -7  -4   9        5.60       11.23      6.95 o 
  -6  -4   9      462.10      465.72     16.70 o 
  -5  -4   9      503.66      534.64     14.47 o 
  -4  -4   9       15.31       17.98      4.96 o 
  -3  -4   9     1109.08     1106.47     20.20 o 
  -2  -4   9       26.96       37.74      5.80 o 
  -1  -4   9     1632.80     1573.47     29.89 o 
   0  -4   9        9.05        4.53      4.88 o 
   1  -4   9     1990.00     1989.88     26.14 o 
   2  -4   9       53.15       72.93      6.16 o 
   3  -4   9     1226.33     1280.94     22.42 o 
   4  -4   9       55.35       62.50      7.87 o 
   5  -4   9      177.06      203.74     14.04 o 
   6  -4   9        8.87       10.03      7.60 o 
   7  -4   9        4.50       11.55      9.14 o 
   8  -4   9        2.01       13.63     14.50 o 
  -8  -3   9        5.69        6.94      7.18 o 
  -7  -3   9      118.24      120.55     10.30 o 
  -6  -3   9       12.83        6.85      5.45 o 
  -5  -3   9      390.61      380.91     13.32 o 
  -4  -3   9       86.51       86.43      6.76 o 
  -3  -3   9      609.15      595.20     13.89 o 
  -2  -3   9      111.88      101.95      7.51 o 
  -1  -3   9       62.80       51.85      8.43 o 
   0  -3   9        3.00        9.69      3.46 o 
   1  -3   9       26.58       36.17      4.90 o 
   2  -3   9        2.38        0.34      3.08 o 
   3  -3   9      256.82      242.35      9.26 o 
   4  -3   9       35.26       52.14     12.33 o 
   5  -3   9       19.48        4.07      7.33 o 
   6  -3   9      166.54      184.59     15.72 o 
   7  -3   9       77.70       92.55     13.61 o 
   8  -3   9       27.28       24.33     25.13 o 
  -8  -2   9      142.21      138.48     14.66 o 
  -7  -2   9       86.41       81.34      8.60 o 
  -6  -2   9       90.44       92.19      8.21 o 
  -5  -2   9       87.91      108.69      8.16 o 
  -4  -2   9      846.12      825.13     19.05 o 
  -3  -2   9     1837.50     1830.20     26.84 o 
  -2  -2   9        5.64       15.83      4.56 o 
  -1  -2   9     3197.60     3079.63     49.44 o 
   0  -2   9      132.20      145.76      6.60 o 
   1  -2   9     1417.75     1390.19     16.84 o 
   2  -2   9       11.41       12.24      3.45 o 
   3  -2   9      414.04      457.69     11.91 o 
   4  -2   9        0.77        6.53      3.86 o 
   5  -2   9       56.39       83.32     10.57 o 
   6  -2   9        0.59        6.32      7.54 o 
   7  -2   9       61.24       52.37     11.85 o 
   8  -2   9        8.46        2.18     12.64 o 
  -8  -1   9       52.93       51.40     10.34 o 
  -7  -1   9      473.38      513.55     16.60 o 
  -6  -1   9      106.70      126.32      8.74 o 
  -5  -1   9      644.30      694.72     17.04 o 
  -4  -1   9      423.44      416.53     12.80 o 
  -3  -1   9      734.79      684.14     15.20 o 
  -2  -1   9       39.72       32.43      3.90 o 
  -1  -1   9      987.35     1035.60     16.71 o 
   0  -1   9       12.55       32.11      4.01 o 
   1  -1   9     1005.87      996.81     14.19 o 
   2  -1   9       30.32       26.20      3.62 o 
   3  -1   9      575.28      530.46     14.37 o 
   4  -1   9       72.72       76.08      6.12 o 
   5  -1   9     1033.12      979.89     19.14 o 
   6  -1   9        2.99        6.23      7.27 o 
   7  -1   9      191.37      235.70     28.26 o 
   8  -1   9        0.62       11.55     12.38 o 
   9  -1   9      125.05      149.15     22.43 o 
  -8   0   9      273.54      250.49     18.47 o 
  -7   0   9      127.29      119.52     17.89 o 
  -6   0   9      189.53      181.07      9.75 o 
  -5   0   9      254.05      261.90     11.82 o 
  -4   0   9        3.45       -2.76      4.33 o 
  -3   0   9      539.90      543.81     15.61 o 
  -2   0   9       19.31       29.25      6.56 o 
  -1   0   9     1772.61     1725.15     23.65 o 
   0   0   9        9.13       37.68      4.03 o 
   1   0   9     1136.81     1092.11     15.93 o 
   2   0   9        4.56        6.42      2.57 o 
   3   0   9      136.97      134.17      6.78 o 
   4   0   9       19.73       12.24      4.24 o 
   5   0   9       27.87       24.91      4.98 o 
   6   0   9       19.36       18.33      6.36 o 
   7   0   9        5.55       11.52     12.37 o 
   8   0   9        2.83       -5.42     11.82 o 
   9   0   9      112.62      124.68     21.78 o 
  -8   1   9      179.04      171.28     29.01 o 
  -7   1   9      161.72      173.03     18.39 o 
  -6   1   9      726.19      767.91     19.75 o 
  -5   1   9      566.16      614.93     17.06 o 
  -4   1   9     1397.41     1407.03     27.43 o 
  -3   1   9     1105.88     1150.67     20.96 o 
  -2   1   9     2041.70     1932.73     33.02 o 
  -1   1   9     1448.93     1448.97     20.47 o 
   0   1   9       75.84       91.60      4.39 o 
   1   1   9     1291.30     1334.79     20.78 o 
   2   1   9       66.70       64.71      4.23 o 
   3   1   9      667.55      609.80     11.97 o 
   4   1   9        9.59        2.88      3.44 o 
   5   1   9      415.01      407.37     11.93 o 
   6   1   9       17.67        8.97      6.12 o 
   7   1   9      629.60      695.52     49.44 o 
   8   1   9       49.86       37.15     13.70 o 
   9   1   9      165.29      201.30     24.66 o 
  -8   2   9      237.08      186.46     30.27 o 
  -7   2   9       16.09        4.60      9.96 o 
  -6   2   9      176.37      166.33     10.03 o 
  -5   2   9      418.23      448.75     16.45 o 
  -4   2   9      107.50      120.69      8.36 o 
  -3   2   9      694.72      652.53     16.92 o 
  -2   2   9       94.31      127.29      7.92 o 
  -1   2   9     1202.36     1146.40     18.90 o 
   0   2   9      491.54      562.47     12.44 o 
   1   2   9     2154.66     2132.13     25.46 o 
   2   2   9      438.75      443.35      9.08 o 
   3   2   9      995.54      983.50     17.10 o 
   4   2   9      134.32      145.25      7.21 o 
   5   2   9      125.37      133.58      7.49 o 
   6   2   9       41.52       41.52      7.66 o 
   7   2   9      142.89      135.95     11.53 o 
   8   2   9      104.68      128.53     20.19 o 
   9   2   9       45.91       48.13     16.49 o 
  -8   3   9      584.43      544.59     45.76 o 
  -7   3   9       73.73       57.97     15.85 o 
  -6   3   9      678.00      724.71     19.54 o 
  -5   3   9       97.85       95.29     16.84 o 
  -4   3   9     1106.78     1128.55     23.95 o 
  -3   3   9       35.33       40.09      9.52 o 
  -2   3   9      359.12      364.69     10.52 o 
  -1   3   9      112.21      151.85      6.77 o 
   0   3   9      182.82      203.53     11.46 o 
   1   3   9      138.67      160.39      5.69 o 
   2   3   9        4.83        6.16      2.77 o 
   3   3   9      600.91      634.78     12.09 o 
   4   3   9        1.79       -2.93      3.18 o 
   5   3   9      282.30      283.16     11.73 o 
   6   3   9       95.99       92.30      9.31 o 
   7   3   9       69.78       68.71      9.60 o 
   8   3   9       76.31       74.81     10.28 o 
   9   3   9       65.74       30.94     15.34 o 
  -8   4   9      297.10      306.83     37.78 o 
  -7   4   9       55.38       50.69     10.13 o 
  -6   4   9      403.69      421.08     19.78 o 
  -5   4   9        5.26       10.30      5.17 o 
  -4   4   9     1185.61     1167.98     39.46 o 
  -3   4   9     1033.63     1024.88     19.63 o 
  -2   4   9     2883.88     2990.12     40.80 o 
  -1   4   9     1943.76     1873.48     28.12 o 
   0   4   9     3094.86     3093.43     41.11 o 
   1   4   9     1098.81     1016.32     14.96 o 
   2   4   9     1779.94     1729.18     22.37 o 
   3   4   9      695.28      688.65     12.63 o 
   4   4   9     1126.34     1151.79     23.63 o 
   5   4   9      591.87      552.01     15.78 o 
   6   4   9      322.50      325.73     14.72 o 
   7   4   9      277.50      267.44     22.16 o 
   8   4   9       25.52       33.55      8.93 o 
   9   4   9      203.30      157.93     21.72 o 
  -7   5   9       33.32       25.10      9.34 o 
  -6   5   9      596.95      623.88     24.71 o 
  -5   5   9        7.51       17.03      6.27 o 
  -4   5   9      109.93      106.93      7.56 o 
  -3   5   9       25.22       22.67      5.59 o 
  -2   5   9      199.95      226.89      9.32 o 
  -1   5   9      142.60      130.83      7.59 o 
   0   5   9        4.13       11.57      3.78 o 
   1   5   9      171.21      209.81      6.62 o 
   2   5   9      104.95       94.70      5.07 o 
   3   5   9      288.73      271.16      8.02 o 
   4   5   9       13.23       15.40      4.79 o 
   5   5   9      392.07      423.32     14.02 o 
   6   5   9       65.77       63.04     11.26 o 
   7   5   9      133.39      138.88     12.02 o 
   8   5   9      221.78      230.68     27.25 o 
   9   5   9       83.58       69.22     11.87 o 
  -7   6   9        5.29        8.67      8.81 o 
  -6   6   9      517.92      516.73     23.30 o 
  -5   6   9       49.25       54.08     12.33 o 
  -4   6   9      981.61     1002.58     37.19 o 
  -3   6   9       31.93       39.49      5.58 o 
  -2   6   9     2827.19     2814.17     44.33 o 
  -1   6   9       86.42      100.10      6.72 o 
   0   6   9     5176.95     5293.71     73.03 o 
   1   6   9      104.39      101.62      6.55 o 
   2   6   9     3529.25     3476.02     42.68 o 
   3   6   9        7.54        4.87      3.83 o 
   4   6   9      644.44      569.80     17.37 o 
   5   6   9       56.20       61.32      8.13 o 
   6   6   9       62.43       48.13      8.47 o 
   7   6   9      139.66      130.22     11.78 o 
   8   6   9       62.00       46.82      9.97 o 
   9   6   9       88.91       95.65     12.83 o 
  10   6   9       14.08       17.15     15.10 o 
  -7   7   9        8.40        9.63     10.51 o 
  -6   7   9      313.88      326.91     20.36 o 
  -5   7   9        7.97        4.24      6.69 o 
  -4   7   9      587.75      632.39     21.58 o 
  -3   7   9       13.33       15.18      7.01 o 
  -2   7   9       56.14       53.79      5.93 o 
  -1   7   9      121.26      109.02      8.01 o 
   0   7   9      387.27      411.21     12.02 o 
   1   7   9       64.59       71.91      9.91 o 
   2   7   9      437.83      477.49     14.79 o 
   3   7   9      355.49      331.95     10.17 o 
   4   7   9      275.44      246.83     12.40 o 
   5   7   9      207.36      206.74     17.67 o 
   6   7   9      587.49      554.43     22.94 o 
   7   7   9      369.73      385.90     30.00 o 
   8   7   9      122.21      128.22     13.11 o 
   9   7   9      145.56      148.93     16.38 o 
  -6   8   9       10.80        2.94      9.26 o 
  -5   8   9       49.73       55.52     17.05 o 
  -4   8   9      414.94      379.86     18.02 o 
  -3   8   9       34.44       30.03      7.81 o 
  -2   8   9      511.30      514.33     14.34 o 
  -1   8   9       16.40       26.92      5.83 o 
   0   8   9     1135.91     1134.80     21.53 o 
   1   8   9      128.30      131.90      7.68 o 
   2   8   9      772.96      785.83     14.35 o 
   3   8   9       26.06       21.98      6.24 o 
   4   8   9      106.21      102.18      8.21 o 
   5   8   9       48.34       45.41      7.60 o 
   6   8   9        1.93       -3.77      7.01 o 
   7   8   9        7.76        1.62     10.18 o 
   8   8   9        7.14        3.64      8.11 o 
   9   8   9       94.49       95.85     13.26 o 
  -6   9   9       13.74       16.28     14.78 o 
  -5   9   9      162.94      178.60     14.71 o 
  -4   9   9      426.62      445.18     20.09 o 
  -3   9   9       66.96       79.40     10.26 o 
  -2   9   9      585.72      607.04     17.90 o 
  -1   9   9        6.27        8.20      4.41 o 
   0   9   9      325.41      326.18     16.70 o 
   1   9   9      172.08      174.72     10.81 o 
   2   9   9     2049.77     2084.55     27.76 o 
   3   9   9      132.32      111.85      8.18 o 
   4   9   9     1795.61     1841.48     35.95 o 
   5   9   9       88.53       76.55      9.38 o 
   6   9   9      279.29      283.93     17.83 o 
   7   9   9       12.16        5.34      8.28 o 
   8   9   9      162.59      159.58     16.81 o 
   9   9   9       29.60       23.91     10.58 o 
  -6  10   9        1.77       21.18     21.58 o 
  -5  10   9       18.12       16.92     11.43 o 
  -4  10   9      107.19       93.66     43.71 o 
  -3  10   9       74.68       75.76     10.92 o 
  -2  10   9      499.89      510.09     20.48 o 
  -1  10   9      101.43      114.99      9.22 o 
   0  10   9       54.13       47.75      6.26 o 
   1  10   9        0.47        0.67      4.18 o 
   2  10   9       99.67      108.51      9.14 o 
   3  10   9      118.91      115.83      9.62 o 
   4  10   9      164.05      147.26     10.93 o 
   5  10   9       27.28       17.53      7.26 o 
   6  10   9       82.54       69.68     10.04 o 
   7  10   9       29.13       32.96      9.07 o 
   8  10   9       47.99       32.51     11.74 o 
   9  10   9       64.71       46.55     13.66 o 
  -5  11   9      323.68      334.77     24.88 o 
  -4  11   9        0.94       12.57     11.26 o 
  -3  11   9      365.42      343.03     23.23 o 
  -2  11   9      269.19      253.09     20.23 o 
  -1  11   9      119.97      111.56     15.49 o 
   0  11   9      245.35      212.73     16.34 o 
   1  11   9      104.80      116.08     11.45 o 
   2  11   9        7.94       16.47      7.08 o 
   3  11   9       14.65       19.11      6.80 o 
   4  11   9      408.07      407.42     16.66 o 
   5  11   9        0.66        0.06      6.30 o 
   6  11   9      338.08      342.74     17.61 o 
   7  11   9       23.91       16.44      8.85 o 
   8  11   9        9.06       12.67     10.32 o 
   9  11   9       91.85      125.81     17.76 o 
  -4  12   9       26.58       27.27     13.84 o 
  -3  12   9       29.84       34.48     13.12 o 
  -2  12   9      430.18      493.77     27.42 o 
  -1  12   9      298.40      324.91     48.61 o 
   0  12   9      874.31     1004.64    101.17 o 
   1  12   9      257.76      275.74     16.03 o 
   2  12   9      260.76      299.77     16.93 o 
   3  12   9       40.33       40.33      9.65 o 
   4  12   9      400.70      429.76     17.68 o 
   5  12   9        0.50        0.05      6.92 o 
   6  12   9      372.68      394.88     22.05 o 
   7  12   9       54.94       57.86     11.23 o 
   8  12   9      169.22      155.99     15.57 o 
  -4  13   9        0.51        7.96     14.15 o 
  -3  13   9       30.31       50.31     15.30 o 
  -2  13   9       13.48       25.54     13.13 o 
  -1  13   9       26.12       16.99     12.09 o 
   0  13   9       47.90       20.01     11.85 o 
   1  13   9       21.51       27.74     18.02 o 
   2  13   9        1.82        6.93      7.13 o 
   3  13   9       70.27       80.09     14.76 o 
   4  13   9      155.96      143.58     13.43 o 
   5  13   9       59.99       48.99      9.95 o 
   6  13   9       22.04       31.51      9.55 o 
   7  13   9        1.03       -7.82      7.82 o 
   8  13   9       47.48       49.39     11.93 o 
  -3  14   9      272.83      276.17     25.72 o 
  -2  14   9       47.58       46.60     29.72 o 
  -1  14   9      217.53      219.32     21.95 o 
   0  14   9      380.01      287.55     35.65 o 
   1  14   9      426.43      455.51     42.37 o 
   2  14   9      404.33      424.87     49.52 o 
   3  14   9      167.27      206.15     16.66 o 
   4  14   9       24.82       26.08     10.72 o 
   5  14   9        2.99        6.79      8.44 o 
   6  14   9      130.22      144.09     16.43 o 
   7  14   9        9.49        4.09      9.45 o 
  -2  15   9       12.88        6.77     12.77 o 
  -1  15   9       21.19       11.85     12.53 o 
   0  15   9        2.25       11.07     20.23 o 
   1  15   9       18.33       -2.13     19.05 o 
   2  15   9      206.94      223.60     34.07 o 
   3  15   9       72.18       81.70     26.16 o 
   4  15   9       44.60       31.24     11.40 o 
   5  15   9       26.72       16.41     11.08 o 
   6  15   9       20.41       16.17      9.68 o 
   7  15   9      133.69      143.70     20.07 o 
   0  16   9       33.60       18.26     23.40 o 
   1  16   9       87.15       86.07     28.69 o 
   2  16   9        0.15        3.00     20.79 o 
   3  16   9      219.20      205.98     36.36 o 
   4  16   9        6.05      -12.76     14.90 o 
   5  16   9       65.20       57.50     14.00 o 
   6  16   9       14.29        2.57     12.20 o 
   2  17   9       25.47       33.43     24.11 o 
   3  17   9      131.57       80.70     29.48 o 
  -4 -12  10      165.68      146.55     17.09 o 
  -3 -12  10        5.90       21.20     14.68 o 
  -2 -12  10      371.82      400.24     30.85 o 
  -1 -12  10       50.22       59.21     18.48 o 
   0 -12  10      107.32      136.96     23.84 o 
   1 -12  10       29.81       43.87     25.93 o 
  -5 -11  10        0.03       -3.53      9.31 o 
  -4 -11  10      524.30      551.45     19.01 o 
  -3 -11  10       17.87       17.40      8.81 o 
  -2 -11  10      514.66      596.87     33.83 o 
  -1 -11  10      138.82      101.81     28.18 o 
   0 -11  10      294.85      267.69     26.64 o 
   1 -11  10        2.71      -10.72     18.34 o 
   2 -11  10      185.75      192.05     26.36 o 
  -6 -10  10       16.04        8.35      9.31 o 
  -5 -10  10        0.06       12.27      8.81 o 
  -4 -10  10      264.35      223.98     14.35 o 
  -3 -10  10        0.89        5.04      7.17 o 
  -2 -10  10      268.52      236.51     44.14 o 
  -1 -10  10       34.01       27.98     13.13 o 
   0 -10  10      741.82      844.32     46.71 o 
   1 -10  10       22.41       12.35     13.04 o 
   2 -10  10      219.07      219.87     65.88 o 
   3 -10  10       14.39       27.71     15.06 o 
  -7  -9  10       81.66       84.89     30.98 o 
  -6  -9  10      108.04      128.73     12.84 o 
  -5  -9  10        0.64        7.44      7.70 o 
  -4  -9  10      294.84      311.28     15.48 o 
  -3  -9  10      100.54       73.88      9.52 o 
  -2  -9  10      703.31      649.76     22.23 o 
  -1  -9  10       38.44       15.02     19.40 o 
   0  -9  10      530.37      499.99     57.42 o 
   1  -9  10      196.14      192.58     22.00 o 
   2  -9  10      137.35      125.94     26.64 o 
   3  -9  10       24.19       28.51     13.95 o 
   4  -9  10      147.16      131.87     28.85 o 
  -7  -8  10       45.23       42.13     10.91 o 
  -6  -8  10      136.99      138.34     13.29 o 
  -5  -8  10       15.87       28.53      8.28 o 
  -4  -8  10       58.46       63.89      8.41 o 
  -3  -8  10      144.16      138.43     10.08 o 
  -2  -8  10      749.50      815.97     21.38 o 
  -1  -8  10      187.34      187.09     11.66 o 
   0  -8  10      474.08      599.30     30.87 o 
   1  -8  10       56.65       95.84     16.45 o 
   2  -8  10      624.18      707.57     41.61 o 
   3  -8  10      150.29      154.83     24.50 o 
   4  -8  10      131.48      114.68     19.79 o 
   5  -8  10        0.13        1.08     10.99 o 
  -7  -7  10       35.80       40.07     10.03 o 
  -6  -7  10      163.01      156.92     12.88 o 
  -5  -7  10       71.59       76.51      8.93 o 
  -4  -7  10       20.35       14.25      6.47 o 
  -3  -7  10        2.30       10.23      5.40 o 
  -2  -7  10      151.02      122.43      9.87 o 
  -1  -7  10       57.62       83.63     12.66 o 
   0  -7  10      699.88      632.47     26.83 o 
   1  -7  10       19.71       29.42     11.09 o 
   2  -7  10      868.41      850.93     46.67 o 
   3  -7  10       49.28       73.17     15.55 o 
   4  -7  10       83.00       83.88     13.60 o 
   5  -7  10      153.03      110.27     15.30 o 
   6  -7  10       83.73       92.44     15.34 o 
  -8  -6  10       47.12       30.52     10.89 o 
  -7  -6  10      134.56      144.89     14.85 o 
  -6  -6  10      309.24      307.06     16.26 o 
  -5  -6  10      253.27      233.03     12.94 o 
  -4  -6  10      231.87      274.44     13.12 o 
  -3  -6  10       43.66       47.38      6.67 o 
  -2  -6  10       44.19       69.56      7.74 o 
  -1  -6  10      108.00      126.28      9.25 o 
   0  -6  10      408.96      415.99     14.33 o 
   1  -6  10      256.58      280.39     13.60 o 
   2  -6  10      197.20      202.61     19.37 o 
   3  -6  10       12.23       39.11      9.59 o 
   4  -6  10      389.15      417.61     21.47 o 
   5  -6  10      106.23      119.62     15.21 o 
   6  -6  10       83.04       68.36     14.02 o 
  -8  -5  10      100.06       96.62     11.95 o 
  -7  -5  10        6.39        7.98      7.61 o 
  -6  -5  10        4.48       14.90      7.31 o 
  -5  -5  10      204.42      196.89     11.47 o 
  -4  -5  10      106.15      121.72     11.15 o 
  -3  -5  10      439.73      456.88     13.50 o 
  -2  -5  10      106.94      104.65      9.24 o 
  -1  -5  10      142.04      131.11      8.96 o 
   0  -5  10      483.23      436.78     15.25 o 
   1  -5  10      105.36       94.51      9.00 o 
   2  -5  10      585.73      501.19     33.03 o 
   3  -5  10       61.66       63.38     10.10 o 
   4  -5  10      767.49      839.86     24.63 o 
   5  -5  10       49.64       51.55     10.11 o 
   6  -5  10       78.39      104.71     17.49 o 
   7  -5  10      166.81      173.14     18.34 o 
  -8  -4  10       33.53       30.20      9.20 o 
  -7  -4  10       56.34       51.12      9.10 o 
  -6  -4  10      132.87      127.87     10.11 o 
  -5  -4  10      141.08      139.40      9.91 o 
  -4  -4  10      311.80      315.28     11.57 o 
  -3  -4  10      417.58      395.45     12.32 o 
  -2  -4  10       38.70       38.15      6.36 o 
  -1  -4  10      109.15      120.67     12.87 o 
   0  -4  10        3.46        7.72      5.79 o 
   1  -4  10       15.23       14.65      5.08 o 
   2  -4  10      196.95      161.17     17.64 o 
   3  -4  10       17.23       26.89      5.98 o 
   4  -4  10       59.24       33.55      7.19 o 
   5  -4  10       11.28       11.33      9.15 o 
   6  -4  10      142.19      173.20     16.55 o 
   7  -4  10      131.69      142.70     14.39 o 
  -8  -3  10       25.49       28.18      8.70 o 
  -7  -3  10      176.92      208.64     13.68 o 
  -6  -3  10        0.90       12.57      6.03 o 
  -5  -3  10       23.53       22.81      8.19 o 
  -4  -3  10        3.83        9.70      5.05 o 
  -3  -3  10      406.76      423.94     13.21 o 
  -2  -3  10      112.99      131.94      8.26 o 
  -1  -3  10      725.91      707.20     16.94 o 
   0  -3  10      244.76      265.73     11.96 o 
   1  -3  10      746.70      686.72     14.83 o 
   2  -3  10      928.25      851.80     15.39 o 
   3  -3  10      873.45      844.41     18.95 o 
   4  -3  10      493.03      494.13     21.58 o 
   5  -3  10       23.21       44.37     10.13 o 
   6  -3  10      326.93      373.19     21.17 o 
   7  -3  10        7.09       24.32     10.65 o 
   8  -3  10        3.02       18.03     16.48 o 
  -8  -2  10       20.98       11.92     10.21 o 
  -7  -2  10       62.98       66.77      8.71 o 
  -6  -2  10       71.92       74.44      8.31 o 
  -5  -2  10        2.53        7.24      5.33 o 
  -4  -2  10      429.91      439.52     13.97 o 
  -3  -2  10     1034.87      996.02     25.09 o 
  -2  -2  10      137.37      125.21      7.89 o 
  -1  -2  10     1329.39     1336.44     23.93 o 
   0  -2  10        0.79        4.56      3.44 o 
   1  -2  10      315.68      321.75      9.62 o 
   2  -2  10        0.92        5.20      3.47 o 
   3  -2  10      239.26      221.65      9.19 o 
   4  -2  10      152.80      124.83      7.75 o 
   5  -2  10      219.58      174.63     14.00 o 
   6  -2  10      146.93      145.67     13.98 o 
   7  -2  10       15.99       21.42     13.26 o 
   8  -2  10      120.10      133.00     22.02 o 
  -8  -1  10       85.29       97.58     19.84 o 
  -7  -1  10      338.40      334.80     29.62 o 
  -6  -1  10      150.02      166.95     10.32 o 
  -5  -1  10      138.13      141.55     10.01 o 
  -4  -1  10      162.94      160.81     12.77 o 
  -3  -1  10       25.35       33.17      6.31 o 
  -2  -1  10        7.08       15.29      4.73 o 
  -1  -1  10      600.34      584.04     12.24 o 
   0  -1  10      353.37      347.31      9.82 o 
   1  -1  10      414.42      392.76      9.66 o 
   2  -1  10      772.45      846.86     14.91 o 
   3  -1  10      189.20      187.43      8.35 o 
   4  -1  10      700.69      677.87     15.40 o 
   5  -1  10      379.36      367.98     14.97 o 
   6  -1  10       37.30       52.64     10.11 o 
   7  -1  10        3.71       -1.81     11.20 o 
   8  -1  10       35.36       32.44     15.19 o 
  -8   0  10       15.19       -6.52     10.86 o 
  -7   0  10      528.38      624.54     22.02 o 
  -6   0  10        0.10        0.78      5.53 o 
  -5   0  10      907.61      973.50     24.47 o 
  -4   0  10        0.05        4.34      5.03 o 
  -3   0  10      508.24      476.91     19.58 o 
  -2   0  10     2024.69     1985.46     30.42 o 
  -1   0  10     3024.91     2980.52     37.04 o 
   0   0  10      275.72      263.35      8.64 o 
   1   0  10     3270.22     3270.46     37.03 o 
   2   0  10        7.72        6.08      3.34 o 
   3   0  10     1175.06     1136.85     19.77 o 
   4   0  10      444.34      419.88     11.98 o 
   5   0  10      666.84      639.18     16.66 o 
   6   0  10      305.70      288.91     16.80 o 
   7   0  10      208.86      222.41     21.92 o 
   8   0  10       37.65       45.44     15.61 o 
   9   0  10       59.61       73.85     18.81 o 
  -8   1  10        4.27       -1.66     15.18 o 
  -7   1  10       21.55       26.42      7.27 o 
  -6   1  10      144.65      132.34     10.14 o 
  -5   1  10      305.79      289.39     12.96 o 
  -4   1  10       10.81       10.26      5.49 o 
  -3   1  10      466.78      498.32     15.50 o 
  -2   1  10        0.06        3.89      4.53 o 
  -1   1  10      403.21      383.31     15.69 o 
   0   1  10      313.36      274.83      9.28 o 
   1   1  10      903.05      928.11     14.73 o 
   2   1  10        8.67        2.49      4.65 o 
   3   1  10      351.45      326.32     10.59 o 
   4   1  10      109.12      105.85      6.88 o 
   5   1  10      205.24      194.40      9.20 o 
   6   1  10      336.23      332.56     15.10 o 
   7   1  10      310.45      340.14     25.28 o 
   8   1  10       17.29       18.36     13.41 o 
   9   1  10        0.83       12.31     18.97 o 
  -8   2  10       17.73       40.94     20.31 o 
  -7   2  10       79.33       96.47      9.41 o 
  -6   2  10      306.87      319.58     13.75 o 
  -5   2  10     1571.22     1695.15     32.85 o 
  -4   2  10      549.87      581.94     17.14 o 
  -3   2  10     1896.22     1899.64     34.04 o 
  -2   2  10      595.45      557.15     16.06 o 
  -1   2  10      946.15      902.12     20.45 o 
   0   2  10     2620.12     2573.23     32.69 o 
   1   2  10     2147.30     2133.68     26.15 o 
   2   2  10      252.97      236.83      7.64 o 
   3   2  10      615.81      618.59     13.54 o 
   4   2  10       77.65       66.27      6.00 o 
   5   2  10      196.39      167.97      8.57 o 
   6   2  10      361.49      341.76     15.34 o 
   7   2  10      514.80      487.21     23.66 o 
   8   2  10       46.68       38.24     14.09 o 
   9   2  10      144.49      157.38     23.34 o 
  -8   3  10       95.48       68.37     23.47 o 
  -7   3  10       14.07       14.30      8.64 o 
  -6   3  10       32.28       23.92      6.64 o 
  -5   3  10        1.26        2.25      5.82 o 
  -4   3  10       58.12       55.85     10.10 o 
  -3   3  10      764.97      809.74     21.15 o 
  -2   3  10        5.63        5.36      4.57 o 
  -1   3  10     2715.75     2890.60     41.47 o 
   0   3  10      262.55      276.09     10.95 o 
   1   3  10     4301.20     4350.08     46.62 o 
   2   3  10       49.29       55.69      6.86 o 
   3   3  10     3275.10     3263.33     37.90 o 
   4   3  10      224.89      240.63      9.14 o 
   5   3  10      576.59      552.84     17.46 o 
   6   3  10        0.27       -2.98      5.56 o 
   7   3  10      162.48      165.25     12.55 o 
   8   3  10      100.68       92.79     13.87 o 
   9   3  10      251.61      268.49     26.68 o 
  -7   4  10       69.91       59.38     20.16 o 
  -6   4  10      220.94      217.15     24.82 o 
  -5   4  10       48.81       38.54     12.81 o 
  -4   4  10      826.19      814.33     20.61 o 
  -3   4  10     1416.20     1385.57     29.16 o 
  -2   4  10      289.94      316.76     10.62 o 
  -1   4  10      416.21      436.91     11.82 o 
   0   4  10       24.13       36.82      4.89 o 
   1   4  10        5.98        3.17      3.41 o 
   2   4  10      667.63      639.78     13.64 o 
   3   4  10      343.94      351.27      9.48 o 
   4   4  10      442.82      435.70     12.92 o 
   5   4  10      128.63      113.65     10.53 o 
   6   4  10        2.37        2.30      5.93 o 
   7   4  10       75.95       71.51      9.86 o 
   8   4  10      125.21      158.44     13.61 o 
   9   4  10      308.43      333.74     28.91 o 
  -7   5  10       14.54        9.10      9.10 o 
  -6   5  10      226.30      235.95     20.27 o 
  -5   5  10       43.46       47.66      7.93 o 
  -4   5  10      309.96      268.26     21.23 o 
  -3   5  10      258.15      260.61     11.86 o 
  -2   5  10      962.71      914.01     18.68 o 
  -1   5  10     2113.49     2163.38     32.48 o 
   0   5  10      428.87      436.03     12.11 o 
   1   5  10     4143.83     4217.50     50.17 o 
   2   5  10      885.92      879.62     14.86 o 
   3   5  10     2783.97     2717.80     32.94 o 
   4   5  10      671.51      627.05     18.67 o 
   5   5  10      811.62      767.94     33.13 o 
   6   5  10      569.12      548.16     19.61 o 
   7   5  10       66.39       45.10      8.68 o 
   8   5  10       17.19       25.10      8.60 o 
   9   5  10       94.80       91.84     12.97 o 
  -7   6  10      107.69      103.67     15.61 o 
  -6   6  10      247.40      256.78     18.38 o 
  -5   6  10      121.90      103.20     25.41 o 
  -4   6  10      304.66      306.88     13.40 o 
  -3   6  10       50.63       53.09      6.14 o 
  -2   6  10      719.44      703.59     16.52 o 
  -1   6  10      187.26      157.89      8.41 o 
   0   6  10       85.53      127.36      7.51 o 
   1   6  10      209.21      232.20      9.55 o 
   2   6  10        5.11        3.53      3.15 o 
   3   6  10      287.62      297.56      9.65 o 
   4   6  10       98.11      110.62      8.29 o 
   5   6  10      829.07      881.90     23.31 o 
   6   6  10      769.80      759.84     22.73 o 
   7   6  10      254.88      259.40     15.39 o 
   8   6  10      257.02      253.63     36.45 o 
   9   6  10       96.24      105.26     13.50 o 
  -7   7  10        6.11        1.47     10.40 o 
  -6   7  10      129.27      123.68     14.84 o 
  -5   7  10        5.68       17.77     10.31 o 
  -4   7  10      229.79      224.26     13.91 o 
  -3   7  10      109.97      104.74      7.84 o 
  -2   7  10      312.48      280.74     16.34 o 
  -1   7  10      272.48      264.63     21.77 o 
   0   7  10     1205.29     1280.51     33.63 o 
   1   7  10      239.97      249.18     14.78 o 
   2   7  10      746.28      735.90     15.31 o 
   3   7  10      358.96      355.53     14.39 o 
   4   7  10      497.48      422.98     15.84 o 
   5   7  10      191.97      165.82     13.23 o 
   6   7  10      376.06      324.82     16.06 o 
   7   7  10       10.16        5.79      7.25 o 
   8   7  10      209.32      183.33     14.93 o 
   9   7  10        8.30       13.26      9.62 o 
  -6   8  10       71.68       64.07     13.26 o 
  -5   8  10       50.02       49.97     11.23 o 
  -4   8  10      690.98      713.83     31.44 o 
  -3   8  10       49.38       60.23      8.92 o 
  -2   8  10      931.38      972.73     20.74 o 
  -1   8  10        9.11        2.42      4.06 o 
   0   8  10     1344.04     1345.62     24.55 o 
   1   8  10      287.14      306.54     11.18 o 
   2   8  10      318.73      359.52     11.07 o 
   3   8  10      605.72      584.93     16.11 o 
   4   8  10      141.92      155.46     13.56 o 
   5   8  10      610.27      610.43     34.39 o 
   6   8  10      356.32      363.24     22.87 o 
   7   8  10      680.17      652.95     31.02 o 
   8   8  10      958.56      966.28     33.95 o 
   9   8  10      137.24      174.36     20.10 o 
  -6   9  10        1.11        1.42     13.67 o 
  -5   9  10        0.08        5.37     12.09 o 
  -4   9  10        7.71        1.39      7.38 o 
  -3   9  10        0.74        6.59      7.02 o 
  -2   9  10       38.26       38.03      9.87 o 
  -1   9  10       11.56        0.87      4.51 o 
   0   9  10      147.44      160.48     14.28 o 
   1   9  10       44.48       51.57      8.05 o 
   2   9  10      468.13      499.24     18.82 o 
   3   9  10        3.03       -0.61      5.02 o 
   4   9  10       63.62       78.49      8.93 o 
   5   9  10        2.98       -0.98      5.70 o 
   6   9  10        1.13        2.93      7.47 o 
   7   9  10       21.08        6.88      8.93 o 
   8   9  10      154.10      137.67     16.64 o 
   9   9  10        9.62        3.82      9.92 o 
  -5  10  10        0.09        1.19     14.39 o 
  -4  10  10      298.48      316.84     22.33 o 
  -3  10  10       21.00        8.24     10.28 o 
  -2  10  10      645.12      733.59     24.93 o 
  -1  10  10        2.48       -2.97      4.82 o 
   0  10  10      555.17      537.96     29.33 o 
   1  10  10        6.14       12.24      4.97 o 
   2  10  10     1218.79     1290.61     33.39 o 
   3  10  10       60.17       74.37     10.45 o 
   4  10  10      554.03      577.59     19.10 o 
   5  10  10      192.58      204.18     13.47 o 
   6  10  10      180.53      193.61     22.58 o 
   7  10  10       52.31       49.93     11.65 o 
   8  10  10      160.98      158.64     17.40 o 
   9  10  10       32.85       15.64     11.04 o 
  -5  11  10       45.92       44.29     14.94 o 
  -4  11  10        2.03       16.46     11.72 o 
  -3  11  10        2.95        2.46      9.95 o 
  -2  11  10      188.83      165.57     14.48 o 
  -1  11  10       17.37        2.07      8.00 o 
   0  11  10      300.63      319.20     14.77 o 
   1  11  10       21.26       22.94      5.74 o 
   2  11  10      227.78      221.14     14.93 o 
   3  11  10       30.33       26.64      8.39 o 
   4  11  10      379.31      382.48     16.67 o 
   5  11  10        7.99        4.49      7.14 o 
   6  11  10       72.20       71.02     11.06 o 
   7  11  10       80.37      100.66     14.46 o 
   8  11  10        4.69        0.93     10.27 o 
   9  11  10       75.83       66.63     18.13 o 
  -4  12  10      135.16      126.45     31.14 o 
  -3  12  10       95.33       96.25     33.63 o 
  -2  12  10       73.85       43.29     13.66 o 
  -1  12  10      219.68      251.70     20.94 o 
   0  12  10       52.98       49.95     13.22 o 
   1  12  10       19.67       16.60      8.32 o 
   2  12  10        4.08       -0.52      7.51 o 
   3  12  10       11.23       13.10      8.33 o 
   4  12  10      168.47      159.43     15.31 o 
   5  12  10        3.43        2.98      7.34 o 
   6  12  10       97.80      106.14     12.42 o 
   7  12  10        0.62       -7.62      8.88 o 
   8  12  10       17.23       33.97     13.08 o 
  -3  13  10       18.83       36.40     14.23 o 
  -2  13  10      166.57      175.54     20.17 o 
  -1  13  10       20.11       10.07     11.95 o 
   0  13  10      886.02     1002.95     39.35 o 
   1  13  10       25.92       20.08     11.20 o 
   2  13  10      816.16      924.53     29.82 o 
   3  13  10        1.27        4.94      8.36 o 
   4  13  10      291.19      343.68     20.43 o 
   5  13  10       14.19       19.26      8.81 o 
   6  13  10      233.77      237.22     16.66 o 
   7  13  10       23.88       16.80      9.57 o 
   8  13  10       36.36       34.44     10.92 o 
  -2  14  10       15.33       14.43     14.11 o 
  -1  14  10        5.25       21.29     13.73 o 
   0  14  10       16.69        8.93     19.29 o 
   1  14  10       30.02       26.16     20.95 o 
   2  14  10        2.35        2.61     11.46 o 
   3  14  10        0.87        3.39      9.05 o 
   4  14  10        7.62       -3.03      9.10 o 
   5  14  10       47.59       17.16     10.32 o 
   6  14  10       70.59       79.23     12.30 o 
   7  14  10        0.01        0.42      9.39 o 
  -1  15  10       99.54       45.29     15.10 o 
   0  15  10      209.31      171.60     32.41 o 
   1  15  10      185.09      159.03     30.83 o 
   2  15  10      368.80      375.52     40.71 o 
   3  15  10      108.53       90.70     17.62 o 
   4  15  10       73.03       88.07     14.25 o 
   5  15  10        0.68        9.94     11.23 o 
   6  15  10        1.53        3.53     10.96 o 
   0  16  10       57.56       44.42     24.74 o 
   1  16  10        8.00      -16.76     19.76 o 
   2  16  10      276.60      280.28     38.65 o 
   3  16  10       12.77       27.43     21.66 o 
   4  16  10      213.11      227.84     29.68 o 
   5  16  10        6.26       12.96     11.59 o 
  -4 -11  11      118.53      107.40     12.89 o 
  -3 -11  11       80.82       67.13     17.78 o 
  -2 -11  11       46.80       35.19     14.99 o 
  -1 -11  11      334.99      385.94     31.77 o 
   0 -11  11       74.92       61.55     17.95 o 
   1 -11  11       77.74       79.80     21.24 o 
  -5 -10  11        4.33        8.01      9.75 o 
  -4 -10  11      233.87      224.90     16.76 o 
  -3 -10  11       18.76       26.77      9.63 o 
  -2 -10  11      252.10      255.68     30.71 o 
  -1 -10  11       44.62       14.69     13.14 o 
   0 -10  11      250.67      267.25     25.62 o 
   1 -10  11      556.62      525.31     33.38 o 
   2 -10  11        6.61       -4.83     14.20 o 
   3 -10  11      313.75      327.70     31.08 o 
  -6  -9  11       70.44       44.11     15.88 o 
  -5  -9  11       76.42       68.50     10.68 o 
  -4  -9  11       35.97       31.69      9.01 o 
  -3  -9  11       44.50       40.82      8.98 o 
  -2  -9  11      486.48      511.58     18.67 o 
  -1  -9  11        8.06       14.32     14.11 o 
   0  -9  11      512.28      513.51     31.29 o 
   1  -9  11      314.30      387.87     32.13 o 
   2  -9  11      408.58      497.70     35.21 o 
   3  -9  11      103.71      123.78     20.49 o 
   4  -9  11      219.88      198.30     26.14 o 
  -6  -8  11      182.13      182.96     17.52 o 
  -5  -8  11       17.13       15.75      8.58 o 
  -4  -8  11        3.10        5.20      6.54 o 
  -3  -8  11        4.47       -1.87      7.41 o 
  -2  -8  11      342.85      356.93     18.74 o 
  -1  -8  11       99.73       88.60     11.02 o 
   0  -8  11      201.76      185.53     20.57 o 
   1  -8  11       75.43       52.87     15.38 o 
   2  -8  11      313.20      279.62     25.02 o 
   3  -8  11      249.77      268.33     31.38 o 
   4  -8  11       15.16       19.89     12.69 o 
  -7  -7  11        0.65        8.33     10.41 o 
  -6  -7  11      364.02      385.08     18.88 o 
  -5  -7  11       39.69       38.41     12.18 o 
  -4  -7  11      110.05       61.45     10.69 o 
  -3  -7  11       14.72       18.77      6.87 o 
  -2  -7  11      313.99      339.68     14.84 o 
  -1  -7  11       40.29       32.73      7.71 o 
   0  -7  11     1305.76     1417.79     32.19 o 
   1  -7  11       30.63       41.16     24.15 o 
   2  -7  11      769.56      844.72     37.88 o 
   3  -7  11      401.60      366.75     41.97 o 
   4  -7  11      129.74      219.55     49.12 o 
   5  -7  11       56.96       71.35     18.08 o 
  -7  -6  11       23.82       10.49     10.30 o 
  -6  -6  11      528.60      577.62     25.66 o 
  -5  -6  11        1.99       10.28      6.79 o 
  -4  -6  11      128.38      140.26      9.95 o 
  -3  -6  11       29.86       17.33      6.42 o 
  -2  -6  11       97.78       70.14      9.13 o 
  -1  -6  11        1.14       -4.41      5.46 o 
   0  -6  11      417.86      381.70     18.91 o 
   1  -6  11       11.65        8.87      7.66 o 
   2  -6  11      616.31      551.56     29.31 o 
   3  -6  11       63.13      106.76     17.37 o 
   4  -6  11      805.12      768.90     36.62 o 
   5  -6  11       59.55       94.25     19.40 o 
   6  -6  11       66.38       46.59     16.59 o 
  -7  -5  11       72.95       63.64     11.49 o 
  -6  -5  11       12.59       12.71      7.19 o 
  -5  -5  11        0.45        5.45      6.29 o 
  -4  -5  11      870.83      858.05     21.74 o 
  -3  -5  11        3.45        4.92      5.47 o 
  -2  -5  11      121.69      124.43      9.45 o 
  -1  -5  11      113.31      101.08     11.33 o 
   0  -5  11      147.65      183.35     10.34 o 
   1  -5  11       65.79       47.32      9.09 o 
   2  -5  11      596.47      655.48     30.82 o 
   3  -5  11        4.18        3.75     19.92 o 
   4  -5  11      519.06      569.50     32.10 o 
   5  -5  11      198.28      211.61     15.47 o 
   6  -5  11       20.92       10.41      9.50 o 
  -8  -4  11      125.00      112.83     18.43 o 
  -7  -4  11       14.07       11.32      7.83 o 
  -6  -4  11       50.52       59.00     10.52 o 
  -5  -4  11      275.73      275.44     16.97 o 
  -4  -4  11     1136.72     1192.33     28.41 o 
  -3  -4  11      392.19      385.26     13.96 o 
  -2  -4  11      206.76      233.71     12.82 o 
  -1  -4  11        3.00        9.11      5.17 o 
   0  -4  11       28.87       11.55      5.82 o 
   1  -4  11        0.38        8.15      5.47 o 
   2  -4  11      556.01      533.20     23.17 o 
   3  -4  11        0.33       12.45      9.18 o 
   4  -4  11      574.19      593.22     20.28 o 
   5  -4  11        9.56       15.65      8.07 o 
   6  -4  11      703.41      818.32     26.82 o 
   7  -4  11        1.26       -0.02      9.33 o 
  -8  -3  11       60.85       59.73     10.84 o 
  -7  -3  11        1.26        8.07      7.50 o 
  -6  -3  11      453.87      445.79     20.23 o 
  -5  -3  11      466.72      484.91     24.73 o 
  -4  -3  11      118.20      113.81     11.85 o 
  -3  -3  11        9.76        2.17      5.23 o 
  -2  -3  11      740.05      722.44     17.68 o 
  -1  -3  11       69.55       65.39      7.06 o 
   0  -3  11        2.48       11.48      5.23 o 
   1  -3  11        0.58       -2.57      4.11 o 
   2  -3  11       64.25       79.80      8.67 o 
   3  -3  11       19.19        6.52      4.31 o 
   4  -3  11      327.17      322.07     16.80 o 
   5  -3  11       12.22       24.17      9.15 o 
   6  -3  11      455.19      477.29     23.65 o 
   7  -3  11       45.93       65.41     17.92 o 
  -8  -2  11       16.67       -0.08      7.91 o 
  -7  -2  11      216.18      234.52     14.07 o 
  -6  -2  11       46.85       55.50      8.91 o 
  -5  -2  11       44.55       38.26      7.68 o 
  -4  -2  11        8.58        9.43      6.06 o 
  -3  -2  11      388.38      399.44     15.24 o 
  -2  -2  11     2022.16     2064.94     37.78 o 
  -1  -2  11      221.86      237.93     10.43 o 
   0  -2  11      170.21      169.24      9.30 o 
   1  -2  11       20.35       10.58      5.26 o 
   2  -2  11       25.05       15.68      4.94 o 
   3  -2  11        0.60        5.77      4.29 o 
   4  -2  11      393.00      384.44     13.92 o 
   5  -2  11       16.19       26.30      8.46 o 
   6  -2  11      256.85      273.92     18.15 o 
   7  -2  11        6.29       30.50     14.29 o 
   8  -2  11      183.39      237.55     31.54 o 
  -8  -1  11        1.44        5.39     12.29 o 
  -7  -1  11       61.63       59.89      9.46 o 
  -6  -1  11      127.59      137.85     11.13 o 
  -5  -1  11       18.73       13.06      6.32 o 
  -4  -1  11      677.46      697.89     20.15 o 
  -3  -1  11       33.80       33.47      8.26 o 
  -2  -1  11      660.27      654.89     21.57 o 
  -1  -1  11      747.77      753.41     17.08 o 
   0  -1  11      794.01      847.50     16.27 o 
   1  -1  11      750.94      697.78     14.99 o 
   2  -1  11       19.15       13.94      3.47 o 
   3  -1  11      135.54      140.70      7.89 o 
   4  -1  11       58.99       59.33      6.53 o 
   5  -1  11       24.00       26.38      7.25 o 
   6  -1  11      353.88      350.46     21.72 o 
   7  -1  11        8.15       -2.15     11.78 o 
   8  -1  11      566.49      628.40     36.85 o 
  -8   0  11        0.00        0.43     14.35 o 
  -7   0  11      192.77      219.88     13.28 o 
  -6   0  11        0.09       -0.06      6.22 o 
  -5   0  11      125.49       98.10      9.46 o 
  -4   0  11        2.80        6.89      5.46 o 
  -3   0  11      102.27       97.86      8.73 o 
  -2   0  11      286.84      287.35     12.67 o 
  -1   0  11      157.16      170.85      8.94 o 
   0   0  11     2936.02     2827.53     38.84 o 
   1   0  11      145.45      147.98      7.42 o 
   2   0  11      500.95      468.88     13.17 o 
   3   0  11       62.08       57.69      5.85 o 
   4   0  11        8.79       12.28      4.60 o 
   5   0  11        4.38        1.61      4.75 o 
   6   0  11      127.28      143.77     17.59 o 
   7   0  11       34.80       24.54     12.66 o 
   8   0  11       69.97       85.03     28.93 o 
  -8   1  11       32.19        2.37     12.38 o 
  -7   1  11       15.51       16.04      8.98 o 
  -6   1  11        0.07        8.30      6.44 o 
  -5   1  11      692.15      702.10     20.17 o 
  -4   1  11      104.40      112.20      9.33 o 
  -3   1  11      729.12      735.45     19.55 o 
  -2   1  11      288.04      318.58     12.94 o 
  -1   1  11      294.98      275.31     10.31 o 
   0   1  11      636.13      690.90     15.97 o 
   1   1  11     2445.81     2409.83     32.58 o 
   2   1  11      280.57      275.44     10.66 o 
   3   1  11     1108.67     1073.59     21.33 o 
   4   1  11       13.63       12.31      4.51 o 
   5   1  11       55.24       59.92      7.11 o 
   6   1  11      257.78      231.10     13.52 o 
   7   1  11        2.81       -2.92     11.31 o 
   8   1  11      193.11      166.64     22.04 o 
  -8   2  11        1.50        8.85     23.32 o 
  -7   2  11       96.17       79.14      9.45 o 
  -6   2  11       50.81       60.24      8.55 o 
  -5   2  11      297.65      273.96     21.70 o 
  -4   2  11       25.94       20.62      6.14 o 
  -3   2  11      176.37      154.63     10.07 o 
  -2   2  11       29.27       20.75      5.81 o 
  -1   2  11       16.02       19.18      4.76 o 
   0   2  11        1.30        5.20      4.14 o 
   1   2  11     1096.54     1155.86     17.39 o 
   2   2  11     3257.20     3147.76     36.94 o 
   3   2  11     1136.90     1120.17     22.49 o 
   4   2  11      407.30      402.01     11.91 o 
   5   2  11      119.04      118.33     13.05 o 
   6   2  11       51.89       65.40      9.47 o 
   7   2  11       32.40       38.97     10.55 o 
   8   2  11      106.14      130.74     32.33 o 
   9   2  11       13.73       16.96     14.95 o 
  -7   3  11       71.28       51.36     14.27 o 
  -6   3  11       18.76       25.87      7.37 o 
  -5   3  11       43.92       43.66      7.71 o 
  -4   3  11      111.83       91.75      8.87 o 
  -3   3  11     1550.45     1581.26     31.02 o 
  -2   3  11      120.37      131.82     13.04 o 
  -1   3  11     1440.41     1380.15     28.45 o 
   0   3  11       48.38       52.04      5.85 o 
   1   3  11      305.34      309.64      9.60 o 
   2   3  11      917.65      955.39     19.61 o 
   3   3  11      842.43      816.45     16.38 o 
   4   3  11      250.28      262.86     15.72 o 
   5   3  11       90.84       62.34      8.46 o 
   6   3  11       32.77       26.46      7.78 o 
   7   3  11        2.12        9.34      6.93 o 
   8   3  11      192.28      233.87     23.60 o 
   9   3  11       14.96       25.45     15.53 o 
  -7   4  11      141.00      152.74     15.02 o 
  -6   4  11       73.19       88.61     19.97 o 
  -5   4  11      214.10      228.90     12.38 o 
  -4   4  11      224.06      178.35     10.97 o 
  -3   4  11     1173.52     1227.71     26.72 o 
  -2   4  11       17.33       21.48      5.82 o 
  -1   4  11     1306.97     1324.90     27.13 o 
   0   4  11       44.77       63.64      5.53 o 
   1   4  11     1150.36     1193.65     19.88 o 
   2   4  11       14.68       14.30      3.69 o 
   3   4  11     5863.90     6075.01    107.06 o 
   4   4  11     1646.96     1562.99     25.25 o 
   5   4  11     2653.36     2750.78     48.31 o 
   6   4  11      162.77      186.55     14.95 o 
   7   4  11      142.10      164.84     20.07 o 
   8   4  11       22.76       24.82      9.25 o 
   9   4  11       11.16       13.02     27.47 o 
  -7   5  11       24.55       14.44     14.74 o 
  -6   5  11        8.67        6.23      9.46 o 
  -5   5  11      188.74      182.11     12.93 o 
  -4   5  11        0.67        3.94      5.49 o 
  -3   5  11      172.61      190.01     18.56 o 
  -2   5  11      330.25      350.88     13.80 o 
  -1   5  11     1368.06     1383.60     24.29 o 
   0   5  11      221.02      215.60      9.43 o 
   1   5  11      383.49      385.80     10.96 o 
   2   5  11       90.58       86.31      7.43 o 
   3   5  11       84.85       92.62      6.47 o 
   4   5  11      927.49      965.32     23.52 o 
   5   5  11      657.19      698.89     20.94 o 
   6   5  11      204.95      196.52     13.22 o 
   7   5  11      152.87      162.86     15.75 o 
   8   5  11       67.16       76.38     11.51 o 
   9   5  11       10.49        3.83     11.09 o 
  -7   6  11      216.03      236.03     19.02 o 
  -6   6  11      631.66      622.02     88.49 o 
  -5   6  11      166.38      134.10     14.58 o 
  -4   6  11      452.31      414.44     19.96 o 
  -3   6  11      200.13      210.34     14.20 o 
  -2   6  11      774.51      669.09     18.95 o 
  -1   6  11     2644.24     2591.18     38.41 o 
   0   6  11      100.24       95.71      7.30 o 
   1   6  11     2558.76     2567.15     34.94 o 
   2   6  11        0.21        4.81      3.84 o 
   3   6  11     1032.33     1042.30     19.01 o 
   4   6  11        0.34        6.18      5.02 o 
   5   6  11     3047.83     3109.72     53.29 o 
   6   6  11      144.44      142.69     17.29 o 
   7   6  11      945.69      916.98     27.00 o 
   8   6  11        0.53        9.27      8.82 o 
   9   6  11       23.90       18.22     10.33 o 
  -6   7  11        6.22        6.45     10.00 o 
  -5   7  11      209.16      198.20     19.29 o 
  -4   7  11       23.00       16.41      8.71 o 
  -3   7  11      517.33      544.93     17.62 o 
  -2   7  11       92.82       85.23      7.54 o 
  -1   7  11      253.33      271.28     11.13 o 
   0   7  11      915.35      877.53     19.06 o 
   1   7  11     1171.16     1236.50     21.44 o 
   2   7  11      496.36      464.78     16.07 o 
   3   7  11      910.03     1002.98     24.59 o 
   4   7  11       16.47       22.32      6.37 o 
   5   7  11      982.44     1083.81     63.47 o 
   6   7  11      705.25      700.41     22.54 o 
   7   7  11     1140.33     1202.67     56.06 o 
   8   7  11       26.57       38.25     10.44 o 
   9   7  11      259.22      291.01     19.27 o 
  -6   8  11      198.68      177.52     17.59 o 
  -5   8  11       35.12       12.59     17.27 o 
  -4   8  11      592.60      649.90     39.28 o 
  -3   8  11      116.87      114.60     13.13 o 
  -2   8  11      163.92      175.23     10.22 o 
  -1   8  11       97.46       91.27      7.64 o 
   0   8  11      418.75      361.89     12.44 o 
   1   8  11     1423.83     1366.38     26.33 o 
   2   8  11      231.29      217.17      9.34 o 
   3   8  11      503.88      497.96     19.85 o 
   4   8  11      236.62      217.87     14.93 o 
   5   8  11       46.15       31.45      9.80 o 
   6   8  11        2.35       -0.56      6.86 o 
   7   8  11      822.22      814.26     26.04 o 
   8   8  11        3.17        2.74      8.62 o 
   9   8  11      272.32      259.86     18.79 o 
  -5   9  11      469.25      505.98     27.26 o 
  -4   9  11      313.33      290.82     20.83 o 
  -3   9  11      327.86      331.62     18.81 o 
  -2   9  11      620.45      616.79     18.99 o 
  -1   9  11      524.19      520.84     22.62 o 
   0   9  11      632.75      651.55     16.89 o 
   1   9  11      326.04      350.67     12.47 o 
   2   9  11      934.28      928.06     30.64 o 
   3   9  11      597.75      644.28     23.02 o 
   4   9  11      446.51      419.54     19.40 o 
   5   9  11      562.04      584.46     49.58 o 
   6   9  11       56.17       86.77     12.28 o 
   7   9  11      880.47      841.43     29.26 o 
   8   9  11       62.62       51.32     11.36 o 
   9   9  11      710.82      840.45     34.86 o 
  -5  10  11       12.12       33.70     13.07 o 
  -4  10  11        4.71       -1.08      9.08 o 
  -3  10  11        1.16        0.27      7.43 o 
  -2  10  11       80.28       76.36     10.76 o 
  -1  10  11      136.87      142.23     10.86 o 
   0  10  11       41.50       42.08      8.46 o 
   1  10  11      162.29      155.09      9.58 o 
   2  10  11      504.72      460.91     19.67 o 
   3  10  11     1097.74     1052.31     30.67 o 
   4  10  11      361.66      381.06     19.78 o 
   5  10  11      244.05      293.62     20.33 o 
   6  10  11      225.65      181.13     16.36 o 
   7  10  11        6.38        3.56      9.11 o 
   8  10  11        1.68       -3.74      8.77 o 
   9  10  11      386.68      385.40     22.44 o 
  -4  11  11      253.82      254.98     27.74 o 
  -3  11  11      217.86      242.23     18.36 o 
  -2  11  11      627.31      624.36     31.19 o 
  -1  11  11       19.17       22.46      8.51 o 
   0  11  11      406.07      428.18     14.96 o 
   1  11  11        0.86        4.36      5.23 o 
   2  11  11      185.68      182.37     14.40 o 
   3  11  11        2.31        0.75      7.29 o 
   4  11  11      455.75      446.13     22.76 o 
   5  11  11       19.69       23.22      8.10 o 
   6  11  11      377.24      359.39     26.76 o 
   7  11  11       40.34       38.40     11.73 o 
   8  11  11       33.70       31.80     12.73 o 
  -4  12  11       19.03       17.97     14.50 o 
  -3  12  11       10.69       10.36     12.34 o 
  -2  12  11       65.69       54.52     13.92 o 
  -1  12  11       67.68       60.01     13.68 o 
   0  12  11      427.92      439.70     19.86 o 
   1  12  11      438.96      463.15     25.29 o 
   2  12  11      366.04      397.85     20.14 o 
   3  12  11      292.29      295.22     18.44 o 
   4  12  11      735.84      756.90     27.93 o 
   5  12  11      568.62      578.01     25.55 o 
   6  12  11      433.70      449.91     24.54 o 
   7  12  11      161.97      156.00     17.37 o 
   8  12  11      179.85      193.67     20.63 o 
  -3  13  11       63.37       63.82     17.86 o 
  -2  13  11       30.13       28.48     13.88 o 
  -1  13  11        4.62        6.69     12.08 o 
   0  13  11      137.35      136.40     17.89 o 
   1  13  11       34.19       71.44     13.89 o 
   2  13  11       16.13       24.83      9.74 o 
   3  13  11        6.94       10.40     11.19 o 
   4  13  11        5.95       11.08      9.04 o 
   5  13  11       11.12        5.85     12.71 o 
   6  13  11      100.82       99.04     17.10 o 
   7  13  11        2.29        0.58      8.75 o 
  -2  14  11       96.67       61.78     17.72 o 
  -1  14  11       69.02       50.21     16.01 o 
   0  14  11      468.34      471.71     43.79 o 
   1  14  11       13.25       23.47     21.89 o 
   2  14  11      986.85     1006.25     40.31 o 
   3  14  11       62.76       77.63     13.24 o 
   4  14  11      474.66      537.67     25.58 o 
   5  14  11       35.04       28.20     11.48 o 
   6  14  11      334.67      331.17     22.95 o 
   7  14  11       66.05       36.17     12.69 o 
  -1  15  11       66.47       73.59     27.90 o 
   0  15  11        4.13      -17.78     17.78 o 
   1  15  11        0.06        3.40     20.16 o 
   2  15  11       97.51       84.97     26.95 o 
   3  15  11       15.67       20.03     11.21 o 
   4  15  11       39.36       34.18     12.32 o 
   5  15  11       40.32       34.40     12.85 o 
   6  15  11        2.36        0.80     10.93 o 
   1  16  11        3.92        9.09     20.23 o 
   2  16  11      322.54      324.78     41.18 o 
   3  16  11       14.37       10.28     20.63 o 
   4  16  11      350.80      407.24     24.81 o 
   5  16  11        4.92       16.14     12.24 o 
  -2 -11  12        2.74       -0.81     15.58 o 
  -1 -11  12       57.59       69.90     20.76 o 
  -4 -10  12       59.62       52.47     12.36 o 
  -3 -10  12       95.07       68.55     12.41 o 
  -2 -10  12        7.66        9.09     12.77 o 
  -1 -10  12       21.51        7.99     15.10 o 
   0 -10  12        8.95        7.42     14.10 o 
   1 -10  12       58.94       81.49     20.71 o 
   2 -10  12        1.86       -3.95     18.97 o 
  -5  -9  12       97.56       99.69     13.65 o 
  -4  -9  12       40.44       48.44     11.36 o 
  -3  -9  12       41.03       41.89      9.89 o 
  -2  -9  12       49.11       54.23     11.24 o 
  -1  -9  12      140.42      127.80     26.87 o 
   0  -9  12        1.11       -8.12     11.92 o 
   1  -9  12      143.96      109.10     19.66 o 
   2  -9  12        3.10        9.59     12.74 o 
   3  -9  12       56.90       33.46     21.02 o 
  -6  -8  12      320.38      368.05     20.41 o 
  -5  -8  12        0.71        8.41      8.81 o 
  -4  -8  12      104.85      120.66     13.36 o 
  -3  -8  12        0.64       -1.03      7.47 o 
  -2  -8  12      229.62      214.78     13.39 o 
  -1  -8  12      169.05      183.07     16.45 o 
   0  -8  12      194.84      203.93     61.18 o 
   1  -8  12       56.74       72.68     19.25 o 
   2  -8  12      343.32      375.11     28.75 o 
   3  -8  12      180.92      235.95     25.44 o 
   4  -8  12       34.21       18.54     18.57 o 
  -6  -7  12      259.53      226.57     16.32 o 
  -5  -7  12       20.72       25.56      8.48 o 
  -4  -7  12      462.75      498.62     21.89 o 
  -3  -7  12      111.07      126.93     12.62 o 
  -2  -7  12      112.99      115.32     10.82 o 
  -1  -7  12       61.49       51.46      8.85 o 
   0  -7  12      118.12      146.78     14.71 o 
   1  -7  12      105.27       65.02     30.31 o 
   2  -7  12       20.71       18.34     12.17 o 
   3  -7  12      118.90       93.63     18.09 o 
   4  -7  12       33.95        4.23     13.53 o 
   5  -7  12       35.02       58.73     25.89 o 
  -7  -6  12        2.93        0.77     14.67 o 
  -6  -6  12       22.02       26.66      9.30 o 
  -5  -6  12       11.96        2.64      7.49 o 
  -4  -6  12      393.10      366.77     17.90 o 
  -3  -6  12       23.04       26.30      8.68 o 
  -2  -6  12      150.29      127.41     11.64 o 
  -1  -6  12       17.91       -1.84      5.94 o 
   0  -6  12      631.01      592.58     40.56 o 
   1  -6  12      363.05      345.16     25.07 o 
   2  -6  12      304.68      270.82     23.30 o 
   3  -6  12      207.40      197.81     21.94 o 
   4  -6  12      306.09      317.54     26.94 o 
   5  -6  12      160.53      202.86     23.79 o 
  -7  -5  12       17.73        5.49      8.43 o 
  -6  -5  12       15.72        5.60      7.23 o 
  -5  -5  12       19.21       22.25      8.33 o 
  -4  -5  12      846.40      881.85     25.40 o 
  -3  -5  12       14.63        6.99      7.06 o 
  -2  -5  12      572.26      608.06     18.04 o 
  -1  -5  12        2.32        0.55      5.43 o 
   0  -5  12      209.69      227.19     11.91 o 
   1  -5  12       17.62       18.89      8.44 o 
   2  -5  12      521.43      542.39     44.86 o 
   3  -5  12      154.90      170.58     19.20 o 
   4  -5  12      340.55      315.96     25.53 o 
   5  -5  12      276.62      307.48     60.47 o 
   6  -5  12       84.67       73.59     13.02 o 
  -7  -4  12       31.10       36.32     11.21 o 
  -6  -4  12       31.04       25.57      8.80 o 
  -5  -4  12       10.40       18.70      7.80 o 
  -4  -4  12       88.40       63.04      9.52 o 
  -3  -4  12       91.96       92.75     10.27 o 
  -2  -4  12      534.07      474.05     17.81 o 
  -1  -4  12       12.83       10.34      5.81 o 
   0  -4  12       53.44       43.83     11.52 o 
   1  -4  12       57.23       27.75      7.24 o 
   2  -4  12      366.92      362.34     26.66 o 
   3  -4  12       84.56       69.94     14.33 o 
   4  -4  12      166.80      168.50     19.62 o 
   5  -4  12       83.44       91.97     13.85 o 
   6  -4  12      291.95      298.28     18.37 o 
  -7  -3  12       40.45       26.36     10.11 o 
  -6  -3  12      168.08      203.34     14.16 o 
  -5  -3  12       27.89       14.53      7.19 o 
  -4  -3  12       58.96       45.99      8.45 o 
  -3  -3  12       37.60       38.73      7.80 o 
  -2  -3  12     1399.46     1411.95     30.73 o 
  -1  -3  12      267.88      260.60     11.75 o 
   0  -3  12      630.26      659.55     23.29 o 
   1  -3  12        1.15        2.32      4.37 o 
   2  -3  12      148.37      191.12     11.97 o 
   3  -3  12      197.84      216.72     12.78 o 
   4  -3  12      250.61      223.23     28.34 o 
   5  -3  12      213.50      270.35     20.67 o 
   6  -3  12      294.25      340.20     27.50 o 
   7  -3  12      162.52      200.00     19.72 o 
  -7  -2  12       25.99       13.91      8.64 o 
  -6  -2  12       18.74       15.11      8.11 o 
  -5  -2  12       21.53       24.95     10.09 o 
  -4  -2  12      169.86      153.92     17.38 o 
  -3  -2  12      272.13      276.94     13.81 o 
  -2  -2  12      359.17      332.43     14.77 o 
  -1  -2  12       63.87       55.48      7.93 o 
   0  -2  12      631.85      628.21     17.33 o 
   1  -2  12       51.84       39.38      6.60 o 
   2  -2  12      127.36      182.49     11.33 o 
   3  -2  12      368.64      296.70     20.90 o 
   4  -2  12      465.21      472.90     17.58 o 
   5  -2  12        4.26       -0.05      7.49 o 
   6  -2  12      115.48      109.23     14.72 o 
   7  -2  12       54.35       76.99     28.69 o 
  -7  -1  12       62.69       70.48     10.52 o 
  -6  -1  12      334.29      371.41     16.94 o 
  -5  -1  12      130.96      134.89     15.46 o 
  -4  -1  12      128.27      133.57     12.21 o 
  -3  -1  12      266.16      259.35     13.15 o 
  -2  -1  12      345.53      357.03     14.50 o 
  -1  -1  12       84.16       80.95     10.33 o 
   0  -1  12      558.32      540.86     15.15 o 
   1  -1  12        5.90        8.23      4.92 o 
   2  -1  12       57.90       65.03      6.85 o 
   3  -1  12        0.01        2.26      4.71 o 
   4  -1  12       15.40       15.14      5.14 o 
   5  -1  12       73.29       63.97     10.93 o 
   6  -1  12       72.22       87.99     12.67 o 
   7  -1  12       96.57      100.95     18.97 o 
   8  -1  12      170.49      192.52     24.39 o 
  -7   0  12       19.44       12.71      8.09 o 
  -6   0  12      215.11      227.59     15.25 o 
  -5   0  12       65.88       70.56      9.00 o 
  -4   0  12       90.42       97.73      9.56 o 
  -3   0  12        1.71       -5.27      5.27 o 
  -2   0  12      207.40      168.21     10.72 o 
  -1   0  12        3.16        9.57      5.09 o 
   0   0  12     1826.41     1811.85     39.35 o 
   1   0  12       70.85       65.20      5.94 o 
   2   0  12      707.58      762.26     18.12 o 
   3   0  12      214.82      208.26     10.02 o 
   4   0  12       27.45       64.28      6.83 o 
   5   0  12      406.31      417.75     14.69 o 
   6   0  12      219.00      226.26     21.53 o 
   7   0  12        1.80       15.31     15.06 o 
   8   0  12       87.47       86.21     29.92 o 
  -7   1  12       31.71       30.34      9.01 o 
  -6   1  12      127.40      128.87     11.55 o 
  -5   1  12      132.98      140.73     11.23 o 
  -4   1  12      340.65      299.79     14.26 o 
  -3   1  12        2.90       -3.94      5.18 o 
  -2   1  12       29.47       22.90      6.21 o 
  -1   1  12     1620.05     1570.37     32.75 o 
   0   1  12      865.44      925.79     19.66 o 
   1   1  12      475.28      450.86     13.64 o 
   2   1  12      405.92      398.36     13.86 o 
   3   1  12       17.77       17.15      4.64 o 
   4   1  12      216.75      247.30     11.11 o 
   5   1  12       25.13        6.59      5.74 o 
   6   1  12      105.73      119.46     19.57 o 
   7   1  12        1.59        9.40     12.68 o 
   8   1  12       34.45       29.11     15.64 o 
  -7   2  12       59.71       65.42     10.12 o 
  -6   2  12       46.66       52.26      9.47 o 
  -5   2  12       52.55       56.14      8.33 o 
  -4   2  12      645.92      675.86     20.31 o 
  -3   2  12      271.65      251.63     12.68 o 
  -2   2  12      336.60      353.29     19.16 o 
  -1   2  12       21.07       15.48      4.69 o 
   0   2  12      657.13      623.71     15.73 o 
   1   2  12       99.35      106.42      7.81 o 
   2   2  12     1003.60     1018.72     20.85 o 
   3   2  12      172.94      161.82      8.19 o 
   4   2  12      106.70      119.53     11.88 o 
   5   2  12      114.85      128.88     10.77 o 
   6   2  12        1.82        4.44      6.79 o 
   7   2  12       78.37      105.41     13.83 o 
   8   2  12       68.77       66.42     17.50 o 
  -7   3  12       29.25        6.91      9.73 o 
  -6   3  12      169.43      150.76     11.88 o 
  -5   3  12       46.12       40.36      7.90 o 
  -4   3  12      100.98       89.76     13.24 o 
  -3   3  12      637.07      610.56     18.49 o 
  -2   3  12      377.82      351.19     14.30 o 
  -1   3  12      147.43      154.46     12.16 o 
   0   3  12        1.12        3.87      4.96 o 
   1   3  12     1103.18     1070.98     21.65 o 
   2   3  12       14.51        9.89      4.52 o 
   3   3  12      101.72       87.39      6.60 o 
   4   3  12      624.69      589.91     16.16 o 
   5   3  12       57.60       60.74     12.70 o 
   6   3  12      389.26      423.42     17.91 o 
   7   3  12      180.14      175.64     14.15 o 
   8   3  12      238.91      263.34     25.84 o 
   9   3  12       26.69       22.37     21.97 o 
  -7   4  12       17.29        8.69     10.19 o 
  -6   4  12       15.45       12.87      8.24 o 
  -5   4  12        7.87       12.13      7.03 o 
  -4   4  12       61.59       56.89      8.20 o 
  -3   4  12       30.44       28.60      6.85 o 
  -2   4  12      589.91      517.21     27.68 o 
  -1   4  12      385.06      383.02     14.51 o 
   0   4  12       37.73       44.68      6.08 o 
   1   4  12       31.44       28.57      4.82 o 
   2   4  12     1227.26     1234.97     21.31 o 
   3   4  12       60.28       57.06      5.87 o 
   4   4  12      481.56      475.25     13.34 o 
   5   4  12        1.39       -6.08      6.08 o 
   6   4  12       46.85       45.93      9.02 o 
   7   4  12        0.66       15.49      8.10 o 
   8   4  12       11.46        1.56      8.37 o 
   9   4  12       15.86        9.45     14.98 o 
  -7   5  12      178.67      212.09     27.66 o 
  -6   5  12       20.40       35.84     12.80 o 
  -5   5  12      283.33      315.16     16.84 o 
  -4   5  12        2.91        4.58      6.02 o 
  -3   5  12      173.00      210.07     13.70 o 
  -2   5  12       47.62       60.65      8.01 o 
  -1   5  12     1514.71     1505.34     30.62 o 
   0   5  12      631.65      646.89     16.60 o 
   1   5  12      891.57      896.79     17.50 o 
   2   5  12       66.80       69.98      8.36 o 
   3   5  12        5.69        1.36      4.52 o 
   4   5  12      234.60      265.33     13.24 o 
   5   5  12      111.69       97.66     14.92 o 
   6   5  12      296.50      315.53     18.22 o 
   7   5  12       91.19       91.24     13.59 o 
   8   5  12      111.91      137.03     14.01 o 
   9   5  12       49.95       52.11     18.06 o 
  -6   6  12        0.41       -7.12      9.94 o 
  -5   6  12        9.19        3.38      9.07 o 
  -4   6  12       51.23       32.60     14.15 o 
  -3   6  12       86.15       81.14      8.86 o 
  -2   6  12       37.67       38.95      7.04 o 
  -1   6  12      589.40      598.62     18.08 o 
   0   6  12      529.15      457.06     13.59 o 
   1   6  12      883.74      922.16     18.16 o 
   2   6  12        6.92        2.79      4.17 o 
   3   6  12       31.89       37.38      6.01 o 
   4   6  12      613.02      602.63     18.81 o 
   5   6  12      188.52      175.21     21.46 o 
   6   6  12      539.46      508.17     19.46 o 
   7   6  12       12.15       10.33      8.33 o 
   8   6  12      214.68      229.04     16.57 o 
   9   6  12        3.57        7.10      9.75 o 
  -6   7  12       18.09       23.72     11.92 o 
  -5   7  12      166.05      137.45     15.45 o 
  -4   7  12      296.64      282.11     19.84 o 
  -3   7  12      200.55      185.03     13.24 o 
  -2   7  12      230.83      226.19     13.72 o 
  -1   7  12       26.12       22.74      9.26 o 
   0   7  12        0.41        4.76      4.55 o 
   1   7  12     1355.24     1311.46     25.45 o 
   2   7  12      677.71      658.06     15.43 o 
   3   7  12      791.74      744.00     24.22 o 
   4   7  12       82.43       75.66     10.48 o 
   5   7  12        5.78        7.17      6.65 o 
   6   7  12      202.09      224.88     14.69 o 
   7   7  12       49.58       39.85      9.58 o 
   8   7  12        4.91        9.06      9.22 o 
   9   7  12       18.95        7.20     10.42 o 
  -6   8  12        7.09       21.50     20.00 o 
  -5   8  12      381.17      387.97     28.30 o 
  -4   8  12        1.20       -7.08      9.60 o 
  -3   8  12      487.93      493.12     20.02 o 
  -2   8  12        1.12        0.78      5.63 o 
  -1   8  12      834.18      916.85     20.73 o 
   0   8  12       97.00      102.23      8.16 o 
   1   8  12     2330.66     2381.59     37.35 o 
   2   8  12       68.74       44.76      6.57 o 
   3   8  12     1939.90     2008.78     45.19 o 
   4   8  12        3.92        8.64      9.32 o 
   5   8  12      270.63      309.01     15.63 o 
   6   8  12       23.23       23.55      8.28 o 
   7   8  12      491.97      525.31     21.67 o 
   8   8  12      362.16      332.04     31.12 o 
   9   8  12       56.66       65.81     14.99 o 
  -5   9  12      121.23      107.68     16.45 o 
  -4   9  12       36.64       39.04     12.08 o 
  -3   9  12        6.60       -8.01      8.01 o 
  -2   9  12      120.80      153.10     16.90 o 
  -1   9  12       77.28       61.73      7.67 o 
   0   9  12       43.27       66.32      7.48 o 
   1   9  12        2.82        1.12      4.87 o 
   2   9  12       18.00       23.95      8.07 o 
   3   9  12      711.94      688.90     29.94 o 
   4   9  12      242.82      257.31     16.76 o 
   5   9  12      486.28      470.97     21.96 o 
   6   9  12       11.52        3.72      7.76 o 
   7   9  12       29.77       43.40     10.48 o 
   8   9  12      201.32      174.39     15.88 o 
  -5  10  12       35.55       18.73     21.02 o 
  -4  10  12       36.98       39.10     12.51 o 
  -3  10  12      605.17      663.75     30.77 o 
  -2  10  12      268.44      234.76     16.00 o 
  -1  10  12     1029.32     1101.60     34.76 o 
   0  10  12      446.87      418.04     14.75 o 
   1  10  12      783.38      851.87     20.57 o 
   2  10  12      534.70      505.16     21.24 o 
   3  10  12     1640.13     1666.79     41.42 o 
   4  10  12        6.14       16.47      8.42 o 
   5  10  12      741.94      738.79     27.73 o 
   6  10  12        0.95       14.23      9.60 o 
   7  10  12       62.99       63.43     11.55 o 
   8  10  12        0.07        1.93      9.35 o 
  -4  11  12       60.13       46.01     14.18 o 
  -3  11  12       74.97       70.42     14.98 o 
  -2  11  12       27.45       19.29      9.61 o 
  -1  11  12        9.31        3.12      8.20 o 
   0  11  12        8.24       -3.11      5.10 o 
   1  11  12      401.10      407.60     14.95 o 
   2  11  12       12.30       18.21     17.97 o 
   3  11  12      394.20      419.37     57.51 o 
   4  11  12        6.80       16.47      9.79 o 
   5  11  12     1106.82     1217.41     36.86 o 
   6  11  12       13.69       17.07     10.07 o 
   7  11  12      406.24      464.19     25.78 o 
   8  11  12        2.74       -9.10      9.54 o 
  -3  12  12       19.27       11.94     16.44 o 
  -2  12  12       79.37       54.33     12.07 o 
  -1  12  12       97.59       93.87     16.78 o 
   0  12  12      251.70      257.61     14.46 o 
   1  12  12      141.58      155.68     14.18 o 
   2  12  12      369.08      391.84     20.66 o 
   3  12  12        1.53        4.98      8.37 o 
   4  12  12      349.97      395.19     21.84 o 
   5  12  12      329.32      313.00     52.61 o 
   6  12  12        0.52       12.24     14.45 o 
   7  12  12      169.05      146.15     17.46 o 
   8  12  12        4.19        1.68     13.89 o 
  -2  13  12       72.25       93.66     17.85 o 
  -1  13  12      186.17      169.72     20.06 o 
   0  13  12        1.61        5.53     18.65 o 
   1  13  12      229.10      228.05     29.24 o 
   2  13  12        6.96        6.41      9.17 o 
   3  13  12      711.40      771.47     33.32 o 
   4  13  12       98.73       79.97     13.44 o 
   5  13  12      500.69      537.14     25.95 o 
   6  13  12      136.29      131.38     24.04 o 
   7  13  12      520.15      511.54     51.29 o 
  -2  14  12       32.07        9.64     22.68 o 
  -1  14  12        6.29       15.63     14.19 o 
   0  14  12        3.94        6.56     20.00 o 
   1  14  12       38.54       38.49     22.92 o 
   2  14  12       22.06       31.90     14.24 o 
   3  14  12       27.45       18.57     13.99 o 
   4  14  12       56.95       51.10     13.05 o 
   5  14  12        8.78       15.38     10.84 o 
   6  14  12       82.87       68.03     14.68 o 
   0  15  12       92.06       58.65     24.82 o 
   1  15  12       69.26       40.31     24.50 o 
   2  15  12       28.43       20.31     21.42 o 
   3  15  12       34.54       38.73     12.50 o 
   4  15  12       64.38       61.63     18.97 o 
   5  15  12       78.72       91.17     15.96 o 
   2  16  12        6.42      -10.12     20.23 o 
   3  16  12        3.68        5.06     20.31 o 
   4  16  12        8.92       14.82     12.86 o 
  -2 -10  13       20.60        8.10     19.68 o 
  -1 -10  13      143.65      163.66     25.17 o 
   0 -10  13       12.93       11.41     16.77 o 
  -4  -9  13       85.91       85.16     22.23 o 
  -3  -9  13       86.44       93.02     13.09 o 
  -2  -9  13       29.01       18.24     11.70 o 
  -1  -9  13      232.78      185.94     23.26 o 
   0  -9  13        3.99       23.33     14.39 o 
   1  -9  13      125.17      112.36     22.13 o 
   2  -9  13        1.58        0.32     15.14 o 
  -5  -8  13      276.17      279.97     20.99 o 
  -4  -8  13       13.59        2.95      9.36 o 
  -3  -8  13      210.25      213.32     21.35 o 
  -2  -8  13       33.24       24.10      8.89 o 
  -1  -8  13      123.19      122.95     15.73 o 
   0  -8  13        1.44       -4.75     11.65 o 
   1  -8  13       53.97       34.55     15.30 o 
   2  -8  13        1.98        5.39     18.73 o 
   3  -8  13       70.45       56.83     17.62 o 
  -5  -7  13      300.99      325.35     42.91 o 
  -4  -7  13      147.87      157.00     18.70 o 
  -3  -7  13      506.03      518.31     21.47 o 
  -2  -7  13       94.55      103.57     10.85 o 
  -1  -7  13      166.89      182.22     14.35 o 
   0  -7  13       82.91       73.91     16.03 o 
   1  -7  13      337.88      351.01     27.57 o 
   2  -7  13       15.11       13.82     12.06 o 
   3  -7  13      212.58      242.10     41.69 o 
   4  -7  13       13.53       29.75     34.94 o 
  -6  -6  13       51.81       40.14     10.82 o 
  -5  -6  13      262.73      310.58     18.14 o 
  -4  -6  13      169.86      148.45     13.56 o 
  -3  -6  13      331.35      335.59     21.55 o 
  -2  -6  13      152.06      132.37     12.69 o 
  -1  -6  13      188.78      189.52     13.39 o 
   0  -6  13      295.07      257.57     15.28 o 
   1  -6  13      157.81      140.01     18.95 o 
   2  -6  13       53.50       61.36     15.59 o 
   3  -6  13       18.45       24.38     14.38 o 
   4  -6  13       32.17       39.39     15.18 o 
   5  -6  13       83.25       80.91     18.87 o 
  -6  -5  13      187.04      220.83     16.14 o 
  -5  -5  13        1.00        9.98      8.44 o 
  -4  -5  13      134.72      149.19     13.14 o 
  -3  -5  13      194.84      178.20     13.61 o 
  -2  -5  13       70.39       47.35      9.33 o 
  -1  -5  13      628.71      540.04     19.03 o 
   0  -5  13       73.47       71.28     10.04 o 
   1  -5  13      261.09      262.31     16.30 o 
   2  -5  13      195.43      173.12     21.97 o 
   3  -5  13      496.76      591.55     32.10 o 
   4  -5  13       42.52       37.11     14.25 o 
   5  -5  13      253.04      285.73     26.47 o 
  -7  -4  13       73.31       70.97     17.85 o 
  -6  -4  13      546.23      592.89     22.68 o 
  -5  -4  13       39.78       21.42      8.61 o 
  -4  -4  13      342.79      371.04     17.71 o 
  -3  -4  13      172.52      198.06     13.54 o 
  -2  -4  13      590.05      601.30     35.70 o 
  -1  -4  13      202.15      260.37     14.47 o 
   0  -4  13      378.25      424.25     15.30 o 
   1  -4  13       19.97       25.09      7.85 o 
   2  -4  13      812.14      811.43     31.57 o 
   3  -4  13      254.88      217.34     20.83 o 
   4  -4  13      305.42      361.90     54.77 o 
   5  -4  13      123.57      134.12     22.17 o 
   6  -4  13      134.34      139.06     22.68 o 
  -7  -3  13       11.76       19.91      9.36 o 
  -6  -3  13      391.87      392.83     18.85 o 
  -5  -3  13      101.24      105.70     11.60 o 
  -4  -3  13       74.52       54.19     10.87 o 
  -3  -3  13        6.15        6.53      6.70 o 
  -2  -3  13      437.33      361.03     16.38 o 
  -1  -3  13      233.85      204.80     15.90 o 
   0  -3  13      122.04       89.60      8.69 o 
   1  -3  13      723.03      652.25     28.59 o 
   2  -3  13       94.54       78.08      9.55 o 
   3  -3  13      160.26      169.37     14.68 o 
   4  -3  13      393.91      376.12     25.81 o 
   5  -3  13      241.79      275.86     24.10 o 
   6  -3  13      175.12      165.18     21.23 o 
  -7  -2  13        0.08        3.12      8.49 o 
  -6  -2  13      498.22      556.56     21.34 o 
  -5  -2  13      189.86      160.64     12.82 o 
  -4  -2  13      817.04      877.40     24.85 o 
  -3  -2  13      272.07      249.94     16.39 o 
  -2  -2  13      718.77      736.16     21.81 o 
  -1  -2  13        2.42        3.00      6.10 o 
   0  -2  13      608.26      624.29     19.68 o 
   1  -2  13       88.84       65.87      7.96 o 
   2  -2  13      139.64      170.07     13.59 o 
   3  -2  13       16.68       18.55      6.96 o 
   4  -2  13      337.14      314.55     23.16 o 
   5  -2  13      395.45      367.09     25.78 o 
   6  -2  13      132.49      133.52     16.18 o 
   7  -2  13      149.63      186.96     56.16 o 
  -7  -1  13        0.52        2.16      8.42 o 
  -6  -1  13      171.91      154.41     13.30 o 
  -5  -1  13       47.40       62.50      9.40 o 
  -4  -1  13      476.52      487.00     18.42 o 
  -3  -1  13       32.54       21.70      7.59 o 
  -2  -1  13       28.41       28.00      7.07 o 
  -1  -1  13       15.18        5.32      5.66 o 
   0  -1  13     1374.94     1361.31     48.11 o 
   1  -1  13       48.48       62.93      7.37 o 
   2  -1  13      772.27      737.33     26.02 o 
   3  -1  13      214.02      210.00     12.70 o 
   4  -1  13      454.35      499.02     18.36 o 
   5  -1  13       98.59      143.68     13.77 o 
   6  -1  13      435.08      466.36     44.34 o 
   7  -1  13      161.47      175.07     22.50 o 
  -7   0  13       12.71       13.42      8.38 o 
  -6   0  13       25.56       29.69      8.84 o 
  -5   0  13       11.05       18.26      7.69 o 
  -4   0  13      548.35      522.70     18.92 o 
  -3   0  13      277.08      266.17     14.57 o 
  -2   0  13      443.88      436.07     16.43 o 
  -1   0  13      187.76      188.35     11.62 o 
   0   0  13      435.02      420.41     15.78 o 
   1   0  13        0.09       10.59      7.46 o 
   2   0  13       13.75        8.59      8.76 o 
   3   0  13       53.33       50.01      7.65 o 
   4   0  13       19.19       17.19      6.78 o 
   5   0  13        7.51        6.45      5.92 o 
   6   0  13      169.15      160.07     19.76 o 
   7   0  13      206.87      287.62     25.82 o 
  -7   1  13       89.32       83.04     11.00 o 
  -6   1  13       13.01       10.02     11.58 o 
  -5   1  13        7.97        4.88      6.70 o 
  -4   1  13      193.19      196.16     17.58 o 
  -3   1  13       97.82       97.19      9.78 o 
  -2   1  13      579.04      620.06     19.21 o 
  -1   1  13       40.41       42.46     10.23 o 
   0   1  13       97.04      132.49     10.59 o 
   1   1  13      114.91       88.99      7.67 o 
   2   1  13     2134.26     2095.28     39.18 o 
   3   1  13        3.62        7.13      5.10 o 
   4   1  13      540.24      592.41     20.07 o 
   5   1  13       16.21       12.28      5.95 o 
   6   1  13      122.10      146.97     14.89 o 
   7   1  13       23.19       18.43     13.14 o 
   8   1  13      127.39      138.89     21.60 o 
  -7   2  13       34.98       37.73      9.51 o 
  -6   2  13       26.96       20.69      8.09 o 
  -5   2  13        2.72        4.44      6.87 o 
  -4   2  13      160.11      128.52     11.39 o 
  -3   2  13        9.83        8.55      5.94 o 
  -2   2  13      281.45      273.00     13.77 o 
  -1   2  13      112.55      118.22     16.82 o 
   0   2  13       11.43        9.23      4.92 o 
   1   2  13      106.65      108.40      8.17 o 
   2   2  13      442.03      423.60     13.94 o 
   3   2  13        1.98       -3.19      4.65 o 
   4   2  13       66.59       71.72      7.60 o 
   5   2  13       34.20       51.44      8.61 o 
   6   2  13        7.47       10.47      7.46 o 
   7   2  13       41.92       28.51     13.94 o 
   8   2  13      184.20      192.23     24.06 o 
  -7   3  13       37.11       24.00     11.93 o 
  -6   3  13       22.13       14.17      7.76 o 
  -5   3  13       46.78       52.82     11.61 o 
  -4   3  13       18.32       10.66      6.38 o 
  -3   3  13        2.85       -2.71      5.29 o 
  -2   3  13      311.80      315.34     14.41 o 
  -1   3  13        1.28        2.04      4.52 o 
   0   3  13      268.21      256.40     13.37 o 
   1   3  13       18.77       11.57      4.92 o 
   2   3  13       58.47       57.70      6.81 o 
   3   3  13      222.04      203.32     15.93 o 
   4   3  13      480.78      490.46     17.83 o 
   5   3  13       26.68       34.36      8.09 o 
   6   3  13       58.98       66.20     13.74 o 
   7   3  13        3.86        6.65      8.22 o 
   8   3  13       14.35       13.40     14.31 o 
  -6   4  13      197.93      211.55     26.31 o 
  -5   4  13      152.19      146.14     15.73 o 
  -4   4  13       81.49       80.24      9.38 o 
  -3   4  13      106.79      116.13     15.87 o 
  -2   4  13      245.65      243.74     20.38 o 
  -1   4  13      323.63      315.97     12.44 o 
   0   4  13      172.78      186.76     10.02 o 
   1   4  13      160.67      152.24     10.97 o 
   2   4  13       83.94       82.76      7.71 o 
   3   4  13       94.61      103.04      8.19 o 
   4   4  13      864.42      927.34     30.65 o 
   5   4  13        1.16       10.77      5.93 o 
   6   4  13      161.26      174.30     13.31 o 
   7   4  13        2.77        8.79      8.36 o 
   8   4  13       44.76       52.26     13.54 o 
  -6   5  13        0.68        6.87     12.53 o 
  -5   5  13        7.48        5.08      7.06 o 
  -4   5  13       51.00       44.36      8.44 o 
  -3   5  13      169.96      132.48     10.87 o 
  -2   5  13        0.99       -1.29      5.27 o 
  -1   5  13       92.75       93.38     14.77 o 
   0   5  13      259.30      229.25     11.11 o 
   1   5  13        4.86       10.23      4.84 o 
   2   5  13       36.46       28.24      5.26 o 
   3   5  13        4.09        3.04      4.63 o 
   4   5  13       72.88       70.79     10.61 o 
   5   5  13      198.91      208.64     13.47 o 
   6   5  13      120.23      115.49     12.88 o 
   7   5  13        8.04       14.00     10.48 o 
   8   5  13       32.08       47.42     11.37 o 
  -6   6  13       26.43       25.92     12.73 o 
  -5   6  13      256.70      239.69     19.38 o 
  -4   6  13      184.54      194.98     12.87 o 
  -3   6  13      534.91      539.21     18.80 o 
  -2   6  13        6.15        9.38      6.20 o 
  -1   6  13      162.41      180.10     14.58 o 
   0   6  13      143.13      159.11      9.77 o 
   1   6  13      264.98      274.52     11.99 o 
   2   6  13       10.71        7.17      4.60 o 
   3   6  13      104.82      119.80     11.85 o 
   4   6  13      243.19      234.99     22.78 o 
   5   6  13      238.92      224.24     13.84 o 
   6   6  13      653.51      674.47     22.86 o 
   7   6  13        3.97        9.38      8.56 o 
   8   6  13       69.33       80.29     12.80 o 
  -6   7  13        8.09        2.06     18.26 o 
  -5   7  13       25.93       13.80     10.91 o 
  -4   7  13       11.19       15.05      7.54 o 
  -3   7  13        4.12       -0.43      6.27 o 
  -2   7  13      185.10      183.86     15.16 o 
  -1   7  13       36.11        9.61      5.98 o 
   0   7  13      151.27      182.97     11.60 o 
   1   7  13      196.94      209.65     10.53 o 
   2   7  13      484.58      495.46     14.87 o 
   3   7  13      287.57      318.95     19.83 o 
   4   7  13       17.89       26.93      8.66 o 
   5   7  13       20.24       16.85      8.75 o 
   6   7  13        4.69        1.23      7.39 o 
   7   7  13      179.64      146.16     13.91 o 
   8   7  13      129.91      100.18     13.32 o 
  -5   8  13      755.77      825.81     50.43 o 
  -4   8  13       27.48       22.09     11.12 o 
  -3   8  13      145.62      123.83     12.39 o 
  -2   8  13        1.04        7.78      6.25 o 
  -1   8  13       75.94       82.24      9.13 o 
   0   8  13      130.94      112.31     18.72 o 
   1   8  13        3.01        7.17      5.16 o 
   2   8  13       81.42       69.00      8.37 o 
   3   8  13       29.32       21.21      8.14 o 
   4   8  13       17.36       10.89      7.79 o 
   5   8  13       18.33        4.26      8.76 o 
   6   8  13      147.31      138.49     15.05 o 
   7   8  13      274.98      259.08     17.20 o 
   8   8  13      287.54      275.13     22.21 o 
  -5   9  13      206.61      199.15     21.23 o 
  -4   9  13        0.08       -1.83      9.60 o 
  -3   9  13      168.91      106.81     15.17 o 
  -2   9  13       50.46       33.93     10.60 o 
  -1   9  13      437.90      435.48     22.10 o 
   0   9  13       74.23       94.64      8.64 o 
   1   9  13      239.73      270.82     16.96 o 
   2   9  13       16.72       45.93     10.02 o 
   3   9  13     1237.97     1294.82     35.54 o 
   4   9  13      128.03      128.30     13.72 o 
   5   9  13      673.75      778.11     28.53 o 
   6   9  13        0.72        1.05      8.34 o 
   7   9  13       39.89       44.31     10.82 o 
   8   9  13       63.11       66.96     12.71 o 
  -4  10  13      329.29      336.71     24.92 o 
  -3  10  13      599.27      618.70     42.09 o 
  -2  10  13      163.77      174.92     18.10 o 
  -1  10  13       48.68       29.91      7.92 o 
   0  10  13        0.19        0.94      5.72 o 
   1  10  13        1.71       -3.25      5.22 o 
   2  10  13        1.40        5.59      7.80 o 
   3  10  13        2.99        1.28      7.80 o 
   4  10  13      267.27      254.15     26.39 o 
   5  10  13       86.40       70.55     15.62 o 
   6  10  13       55.36       67.30     12.66 o 
   7  10  13       66.06       70.69     14.28 o 
   8  10  13        8.75       14.52     10.42 o 
  -4  11  13       83.05       54.43     16.22 o 
  -3  11  13      342.69      346.99     24.91 o 
  -2  11  13       48.18       55.70     13.40 o 
  -1  11  13      202.05      185.11     15.85 o 
   0  11  13       44.47       40.22      7.96 o 
   1  11  13      665.16      706.00     26.01 o 
   2  11  13       79.86       75.74     11.75 o 
   3  11  13      118.54      129.77     14.05 o 
   4  11  13       42.39       38.13     10.80 o 
   5  11  13      479.00      480.65     29.66 o 
   6  11  13        8.67       16.20     10.39 o 
   7  11  13      185.85      130.98     16.87 o 
   8  11  13        4.40        7.17     11.82 o 
  -3  12  13      138.49      126.38     19.96 o 
  -2  12  13      314.57      340.88     25.03 o 
  -1  12  13      506.78      576.03     24.80 o 
   0  12  13       66.08       75.17     10.20 o 
   1  12  13      307.07      344.26     19.83 o 
   2  12  13       16.66       13.46      9.21 o 
   3  12  13      247.84      257.64     28.92 o 
   4  12  13       10.96       15.68      9.61 o 
   5  12  13      476.12      550.56     31.90 o 
   6  12  13      193.19      193.43     18.46 o 
   7  12  13      279.30      285.51     22.34 o 
  -2  13  13      122.38      136.42     26.95 o 
  -1  13  13      252.98      199.65     21.85 o 
   0  13  13      111.21       80.94     24.03 o 
   1  13  13        4.33        7.68     11.00 o 
   2  13  13       98.60      114.20     14.64 o 
   3  13  13       75.23       69.08     12.76 o 
   4  13  13      102.60       99.15     14.84 o 
   5  13  13        6.61        5.93     10.49 o 
   6  13  13       17.48       17.47     11.50 o 
   7  13  13      125.52      124.66     23.44 o 
  -1  14  13       95.03       80.20     18.26 o 
   0  14  13      334.57      342.24     39.36 o 
   1  14  13      353.77      306.99     36.99 o 
   2  14  13       74.36       67.81     13.40 o 
   3  14  13      507.27      502.80     28.40 o 
   4  14  13        1.08        3.02     10.45 o 
   5  14  13      231.04      260.43     21.12 o 
   6  14  13       12.20       21.73     12.08 o 
   1  15  13      149.13      134.53     30.19 o 
   2  15  13       70.98       84.41     27.98 o 
   3  15  13        1.16        8.99     11.27 o 
   4  15  13       28.40       42.90     12.72 o 
   5  15  13       72.43       54.94     14.31 o 
  -2  -9  14      131.68      138.32     32.96 o 
  -1  -9  14      205.69      158.63     24.22 o 
   0  -9  14      119.29      124.66     22.83 o 
  -4  -8  14       15.50       16.26     11.27 o 
  -3  -8  14      105.79      105.51     13.92 o 
  -2  -8  14       30.55       75.46     14.46 o 
  -1  -8  14      129.06      124.23     20.52 o 
   0  -8  14       55.66       42.66     16.15 o 
   1  -8  14      144.91      130.48     21.01 o 
   2  -8  14       19.68       31.89     17.05 o 
  -5  -7  14      201.56      183.52     20.59 o 
  -4  -7  14        0.46       -0.09      9.66 o 
  -3  -7  14      172.46      137.19     22.61 o 
  -2  -7  14        5.74        2.50      8.75 o 
  -1  -7  14      192.39      202.44     21.41 o 
   0  -7  14      116.05      117.62     19.43 o 
   1  -7  14      222.03      212.44     47.42 o 
   2  -7  14       37.12       33.59     15.39 o 
   3  -7  14       25.65       20.07     15.65 o 
  -5  -6  14      312.86      341.63     29.17 o 
  -4  -6  14       87.04      112.54     12.96 o 
  -3  -6  14      262.96      301.53     21.85 o 
  -2  -6  14       10.41       28.42      8.83 o 
  -1  -6  14      325.62      303.41     19.89 o 
   0  -6  14        1.17       -2.96      7.72 o 
   1  -6  14      159.04      141.50     24.30 o 
   2  -6  14       73.30       81.52     17.50 o 
   3  -6  14       42.73       30.71     14.43 o 
   4  -6  14        8.10       27.60     18.89 o 
  -6  -5  14       63.80       54.90     18.42 o 
  -5  -5  14      313.05      325.81     18.88 o 
  -4  -5  14       13.22        3.63      8.09 o 
  -3  -5  14      406.47      388.43     19.00 o 
  -2  -5  14       43.71       30.32      8.96 o 
  -1  -5  14      518.16      544.79     32.39 o 
   0  -5  14       38.75       32.83      9.70 o 
   1  -5  14      248.81      295.52     16.21 o 
   2  -5  14        7.83       -4.13      9.78 o 
   3  -5  14      240.09      215.96     62.56 o 
   4  -5  14        2.75       12.37     12.64 o 
   5  -5  14       12.84       43.97     17.10 o 
  -6  -4  14      132.39      124.63     13.79 o 
  -5  -4  14      102.14       80.97     12.06 o 
  -4  -4  14      157.13      141.38     13.20 o 
  -3  -4  14      296.61      255.48     18.06 o 
  -2  -4  14       53.32       58.56     10.02 o 
  -1  -4  14      188.64      154.30     12.48 o 
   0  -4  14        0.34        0.40      7.48 o 
   1  -4  14      280.73      220.10     16.20 o 
   2  -4  14        2.32       15.38      8.33 o 
   3  -4  14      303.23      266.28     23.78 o 
   4  -4  14       10.81        5.43     10.59 o 
   5  -4  14       35.18       42.06     16.24 o 
  -6  -3  14      158.44      129.07     14.33 o 
  -5  -3  14      300.07      301.77     25.28 o 
  -4  -3  14      301.91      300.90     35.19 o 
  -3  -3  14      627.11      642.48     23.31 o 
  -2  -3  14      250.04      239.64     16.35 o 
  -1  -3  14      618.86      657.02     21.57 o 
   0  -3  14      156.31      146.77     12.02 o 
   1  -3  14      628.33      659.72     21.71 o 
   2  -3  14      111.87      141.03     18.79 o 
   3  -3  14      111.01      137.78     18.31 o 
   4  -3  14       36.60       28.23     13.08 o 
   5  -3  14      194.52      207.35     60.98 o 
   6  -3  14        2.16       20.06     13.95 o 
  -6  -2  14      219.38      204.03     15.37 o 
  -5  -2  14       74.39       70.27     10.75 o 
  -4  -2  14      286.01      274.07     26.29 o 
  -3  -2  14       44.03       45.72      8.97 o 
  -2  -2  14      285.22      305.46     15.70 o 
  -1  -2  14      223.54      196.33     13.11 o 
   0  -2  14      226.59      198.92     13.95 o 
   1  -2  14      324.74      294.42     17.59 o 
   2  -2  14       33.20       14.36      7.25 o 
   3  -2  14      245.26      236.49     14.23 o 
   4  -2  14       34.62       47.16     13.29 o 
   5  -2  14      371.27      426.56     28.49 o 
   6  -2  14       27.91       51.38     24.82 o 
  -6  -1  14      203.91      211.12     21.87 o 
  -5  -1  14      144.43      139.98     12.76 o 
  -4  -1  14      280.62      261.66     15.27 o 
  -3  -1  14      321.93      330.33     16.24 o 
  -2  -1  14      330.33      288.96     15.14 o 
  -1  -1  14      323.55      301.40     15.19 o 
   0  -1  14      586.22      554.52     19.00 o 
   1  -1  14      243.34      234.38     21.47 o 
   2  -1  14      131.37      142.28     16.06 o 
   3  -1  14      440.41      383.66     19.04 o 
   4  -1  14       12.93       20.31      8.03 o 
   5  -1  14       80.54       72.45     14.94 o 
   6  -1  14       16.74       41.97     23.47 o 
   7  -1  14      122.94       78.88     27.27 o 
  -6   0  14      166.25      157.75     13.74 o 
  -5   0  14        5.51        3.48      7.77 o 
  -4   0  14      493.63      490.00     19.16 o 
  -3   0  14       16.61        7.64      6.65 o 
  -2   0  14      561.37      584.43     27.54 o 
  -1   0  14       76.18       77.17      9.20 o 
   0   0  14      634.91      591.29     21.59 o 
   1   0  14      195.86      196.92     12.67 o 
   2   0  14      800.39      785.49     27.13 o 
   3   0  14      325.71      361.95     25.61 o 
   4   0  14      401.93      403.40     17.15 o 
   5   0  14      128.93      159.66     16.82 o 
   6   0  14      187.18      209.06     32.80 o 
   7   0  14      311.83      317.69     27.50 o 
  -6   1  14       18.44       27.86      9.32 o 
  -5   1  14        8.45       -3.56      6.70 o 
  -4   1  14      358.40      288.99     15.45 o 
  -3   1  14       74.68       51.97      8.55 o 
  -2   1  14      555.95      531.98     18.76 o 
  -1   1  14      220.32      199.29     12.51 o 
   0   1  14      248.30      231.42     13.12 o 
   1   1  14       96.50       87.31      9.49 o 
   2   1  14      562.01      531.55     21.40 o 
   3   1  14       72.77       88.87     11.16 o 
   4   1  14       33.85       41.95      7.59 o 
   5   1  14      184.04      166.06     14.91 o 
   6   1  14        2.33       12.16     12.07 o 
   7   1  14       80.10       56.67     16.65 o 
  -6   2  14      228.24      239.83     15.49 o 
  -5   2  14      314.33      306.89     17.39 o 
  -4   2  14      239.84      219.74     13.78 o 
  -3   2  14       70.59       54.24     12.33 o 
  -2   2  14      397.50      389.19     16.98 o 
  -1   2  14        0.71        5.41      5.65 o 
   0   2  14      494.00      503.06     17.71 o 
   1   2  14      109.63      125.58     11.97 o 
   2   2  14      871.42      839.03     25.87 o 
   3   2  14      222.16      221.58     14.99 o 
   4   2  14      621.93      670.02     20.92 o 
   5   2  14      222.26      264.06     15.11 o 
   6   2  14      182.85      201.46     14.56 o 
   7   2  14        3.28        9.94     13.25 o 
   8   2  14       90.82      119.84     24.19 o 
  -6   3  14       93.60       81.84     11.54 o 
  -5   3  14       39.17       30.40      8.76 o 
  -4   3  14      160.88      170.18     12.55 o 
  -3   3  14        9.45       10.64      8.47 o 
  -2   3  14      988.83     1030.14     26.17 o 
  -1   3  14        9.59        5.93      6.66 o 
   0   3  14      698.65      732.98     21.28 o 
   1   3  14       75.73       69.58      8.93 o 
   2   3  14       95.63      123.53     10.44 o 
   3   3  14        3.36        9.27      6.00 o 
   4   3  14      784.03      832.17     31.16 o 
   5   3  14       90.00       41.70     14.02 o 
   6   3  14      132.27      147.90     13.05 o 
   7   3  14      126.82      155.35     16.67 o 
   8   3  14       15.67       24.84     16.06 o 
  -6   4  14       17.46       25.48     10.19 o 
  -5   4  14      262.12      256.47     16.96 o 
  -4   4  14       40.97       16.41      9.04 o 
  -3   4  14      268.28      266.65     14.60 o 
  -2   4  14      193.66      171.34     18.91 o 
  -1   4  14       12.42       16.37      6.68 o 
   0   4  14      205.02      199.49     12.31 o 
   1   4  14       71.07       60.24      7.33 o 
   2   4  14       46.05       40.99      7.64 o 
   3   4  14       80.58       84.41     10.81 o 
   4   4  14      315.09      297.00     17.42 o 
   5   4  14       36.96       50.59      9.26 o 
   6   4  14      129.32      138.17     12.93 o 
   7   4  14       47.21       55.26     11.36 o 
   8   4  14       36.48       59.65     18.07 o 
  -6   5  14       86.31       66.27     15.77 o 
  -5   5  14        8.62        8.78      7.74 o 
  -4   5  14      438.84      523.92     19.63 o 
  -3   5  14      224.89      198.04     17.23 o 
  -2   5  14      413.56      441.52     23.80 o 
  -1   5  14      145.37      127.12      9.69 o 
   0   5  14     1139.94     1179.22     24.95 o 
   1   5  14       70.43       49.84      7.23 o 
   2   5  14      410.71      452.20     20.48 o 
   3   5  14       73.89       64.10     10.11 o 
   4   5  14        5.60       13.05      8.07 o 
   5   5  14        1.87       -3.09      8.14 o 
   6   5  14      379.04      370.45     28.59 o 
   7   5  14       65.80       55.98     10.92 o 
   8   5  14      122.91      123.10     14.73 o 
  -5   6  14       85.70       99.49     16.84 o 
  -4   6  14        3.46       11.88      7.48 o 
  -3   6  14       42.73       28.84      7.67 o 
  -2   6  14        4.53       -0.48      6.09 o 
  -1   6  14        9.69        7.47      6.29 o 
   0   6  14      352.85      334.38     13.74 o 
   1   6  14        0.91        6.66      6.02 o 
   2   6  14      344.40      374.69     25.29 o 
   3   6  14        3.84       13.71      7.90 o 
   4   6  14       26.13       20.95      9.17 o 
   5   6  14        1.79        2.93      8.52 o 
   6   6  14      336.44      323.69     20.30 o 
   7   6  14        7.80       14.87      8.99 o 
   8   6  14       39.73       40.44     11.14 o 
  -5   7  14      249.78      259.41     36.00 o 
  -4   7  14      147.37      145.94     14.01 o 
  -3   7  14      143.98      149.82     12.19 o 
  -2   7  14      366.30      372.46     19.95 o 
  -1   7  14      284.85      277.94     15.61 o 
   0   7  14      101.04      108.33     10.42 o 
   1   7  14      117.31       98.18      9.80 o 
   2   7  14      167.40      172.05     22.23 o 
   3   7  14        7.70       10.36      7.92 o 
   4   7  14        2.42        6.93      8.00 o 
   5   7  14       89.57       96.03     13.27 o 
   6   7  14      117.36       98.83     14.11 o 
   7   7  14        8.19       13.00      9.13 o 
   8   7  14      114.11      120.26     14.65 o 
  -5   8  14      246.07      193.73     35.09 o 
  -4   8  14       30.76       35.81     12.72 o 
  -3   8  14       32.85       23.59      8.61 o 
  -2   8  14       63.67       63.28      9.32 o 
  -1   8  14       81.28       71.16      9.51 o 
   0   8  14      106.39      126.84     11.50 o 
   1   8  14       11.23        5.09      6.27 o 
   2   8  14     1035.91     1082.12     31.35 o 
   3   8  14      115.17      104.28     12.52 o 
   4   8  14      559.89      588.12     24.23 o 
   5   8  14       60.73       58.90     11.67 o 
   6   8  14        3.98       10.25      9.36 o 
   7   8  14       93.64       87.34     14.26 o 
   8   8  14      265.87      271.19     30.34 o 
  -4   9  14       81.75       66.90     15.49 o 
  -3   9  14      296.07      312.39     28.57 o 
  -2   9  14       22.48       21.76      7.69 o 
  -1   9  14       59.03       54.97     11.89 o 
   0   9  14        0.70        7.14      6.35 o 
   1   9  14        1.35        9.21      6.38 o 
   2   9  14        8.70       26.93      9.00 o 
   3   9  14        4.96        7.99      7.65 o 
   4   9  14       73.96       62.88     18.99 o 
   5   9  14        5.38       19.40      9.66 o 
   6   9  14        1.29       10.29      9.66 o 
   7   9  14       52.46       55.08     13.64 o 
   8   9  14       19.74        4.79     11.89 o 
  -4  10  14       32.68       18.89     13.79 o 
  -3  10  14      595.80      613.49     31.36 o 
  -2  10  14      117.51       87.20     15.48 o 
  -1  10  14      153.34      135.55     14.07 o 
   0  10  14      144.71      162.55     12.56 o 
   1  10  14      405.64      384.44     16.91 o 
   2  10  14       20.40       33.51     18.09 o 
   3  10  14      272.45      268.96     36.35 o 
   4  10  14      313.64      343.58     24.65 o 
   5  10  14      338.21      348.88     23.21 o 
   6  10  14       92.74       75.65     13.63 o 
   7  10  14       79.18       89.00     26.49 o 
  -3  11  14      321.99      290.34     24.39 o 
  -2  11  14       45.21       64.07     15.22 o 
  -1  11  14      288.64      323.51     25.04 o 
   0  11  14        3.04        0.64      6.96 o 
   1  11  14       93.54      119.44     13.77 o 
   2  11  14        0.45        1.99      8.51 o 
   3  11  14       14.77       15.73      9.54 o 
   4  11  14       34.40       20.07     10.14 o 
   5  11  14       36.26       35.31     11.60 o 
   6  11  14      255.93      228.44     19.55 o 
   7  11  14       18.46        9.17     11.50 o 
  -2  12  14        1.13        2.81     11.92 o 
  -1  12  14      536.78      547.21     30.12 o 
   0  12  14       28.18       41.27     16.84 o 
   1  12  14      176.60      191.22     16.55 o 
   2  12  14        0.99        1.62      8.63 o 
   3  12  14      349.45      368.87     28.87 o 
   4  12  14       56.85       36.59     11.67 o 
   5  12  14      192.65      182.28     18.14 o 
   6  12  14       24.55       22.90     16.55 o 
   7  12  14      101.02       96.10     32.88 o 
  -1  13  14      585.50      693.40     57.98 o 
   0  13  14       24.04        9.33     18.65 o 
   1  13  14      316.76      357.01     38.99 o 
   2  13  14        4.92       -1.07      9.64 o 
   3  13  14      365.48      284.54     20.38 o 
   4  13  14        0.45        5.48     10.20 o 
   5  13  14       48.65       39.37     13.00 o 
   6  13  14       36.85       24.95     12.69 o 
   0  14  14        2.14      -18.57     18.57 o 
   1  14  14      406.49      380.18     40.86 o 
   2  14  14        7.08        8.59     10.86 o 
   3  14  14      127.55      128.64     17.61 o 
   4  14  14        2.04       -3.31     10.35 o 
   5  14  14      118.88      132.38     17.91 o 
   2  15  14        0.06       21.18     23.63 o 
   3  15  14      105.95      101.70     16.37 o 
  -2  -8  15       51.21       66.67     15.55 o 
  -1  -8  15       89.31       19.36     23.79 o 
   0  -8  15      181.32      196.34     34.15 o 
  -3  -7  15       87.47      108.99     14.96 o 
  -2  -7  15       66.38       90.60     18.10 o 
  -1  -7  15      285.83      291.96     21.05 o 
   0  -7  15       86.85       85.36     26.32 o 
   1  -7  15      263.10      298.06     27.39 o 
   2  -7  15      128.06      133.36     23.55 o 
  -4  -6  15       47.30       40.36     12.22 o 
  -3  -6  15      104.42      117.39     13.84 o 
  -2  -6  15       13.60       15.49      9.69 o 
  -1  -6  15       45.53       23.56     11.33 o 
   0  -6  15       24.72       15.18     12.16 o 
   1  -6  15      174.81      149.80     21.40 o 
   2  -6  15       68.71       83.83     17.76 o 
   3  -6  15      340.11      332.30     40.07 o 
  -5  -5  15      141.35      144.23     27.55 o 
  -4  -5  15        2.31       -8.51      8.59 o 
  -3  -5  15      385.87      377.25     19.64 o 
  -2  -5  15        1.33       16.27      9.16 o 
  -1  -5  15      279.47      256.67     19.16 o 
   0  -5  15       18.51       33.82     10.61 o 
   1  -5  15      283.56      273.02     34.98 o 
   2  -5  15      192.98      180.10     22.15 o 
   3  -5  15      230.27      235.71     25.16 o 
   4  -5  15       61.03       31.12     16.39 o 
  -5  -4  15       28.58       24.25     10.66 o 
  -4  -4  15       80.44       94.60     12.70 o 
  -3  -4  15      493.98      522.22     38.26 o 
  -2  -4  15       14.71       18.43      8.77 o 
  -1  -4  15      370.44      378.89     18.40 o 
   0  -4  15        0.43        2.63      8.66 o 
   1  -4  15      360.73      376.10     20.91 o 
   2  -4  15       10.20       -9.06      9.06 o 
   3  -4  15      368.42      414.32     29.54 o 
   4  -4  15       11.75       34.78     14.56 o 
   5  -4  15      230.15      303.74     28.34 o 
  -5  -3  15       95.84       90.66     13.96 o 
  -4  -3  15       21.43       17.85      9.00 o 
  -3  -3  15      310.69      294.86     22.52 o 
  -2  -3  15       32.60       47.00      9.79 o 
  -1  -3  15      317.73      313.29     16.72 o 
   0  -3  15       15.43       13.13      8.83 o 
   1  -3  15      264.56      220.86     16.78 o 
   2  -3  15        6.07       20.62      9.74 o 
   3  -3  15      300.54      300.45     40.67 o 
   4  -3  15       80.32       89.47     17.63 o 
   5  -3  15      432.19      423.42     71.93 o 
  -6  -2  15      130.30      108.92     21.26 o 
  -5  -2  15       27.83       38.70     10.16 o 
  -4  -2  15       56.40       62.13     10.61 o 
  -3  -2  15      148.36      138.84     12.76 o 
  -2  -2  15      161.37      158.02     13.17 o 
  -1  -2  15      981.80      974.88     27.16 o 
   0  -2  15        1.58        6.59      6.31 o 
   1  -2  15      506.23      513.59     22.75 o 
   2  -2  15        0.12       13.01      8.13 o 
   3  -2  15      231.05      268.62     17.89 o 
   4  -2  15        9.71       12.56     11.88 o 
   5  -2  15      261.76      332.35     53.23 o 
   6  -2  15       25.01      111.29     32.17 o 
  -6  -1  15       65.64       58.75     14.82 o 
  -5  -1  15      197.97      215.52     22.92 o 
  -4  -1  15      141.82      134.99     13.23 o 
  -3  -1  15      162.78      154.26     13.16 o 
  -2  -1  15      284.71      284.46     15.87 o 
  -1  -1  15      369.62      344.52     16.86 o 
   0  -1  15        6.12       12.41      6.43 o 
   1  -1  15      347.68      357.27     19.91 o 
   2  -1  15        7.60       13.13      7.99 o 
   3  -1  15      444.13      392.74     20.67 o 
   4  -1  15        0.21       -7.57      7.83 o 
   5  -1  15      342.33      322.46     35.92 o 
   6  -1  15        0.22       35.96     22.68 o 
  -6   0  15       11.74       22.49     10.02 o 
  -5   0  15      117.11       99.00     13.99 o 
  -4   0  15       87.64       79.61     11.00 o 
  -3   0  15       97.02       71.71     10.28 o 
  -2   0  15       46.11       59.36      9.55 o 
  -1   0  15      168.50      137.11     12.04 o 
   0   0  15      162.50      151.12     12.23 o 
   1   0  15      543.34      516.76     33.16 o 
   2   0  15       41.08       50.01     10.30 o 
   3   0  15      216.13      204.02     17.67 o 
   4   0  15        4.81        9.25      7.00 o 
   5   0  15       74.32       79.59     23.24 o 
   6   0  15        2.88       52.01     23.08 o 
  -6   1  15      105.01      117.91     13.41 o 
  -5   1  15      102.03      108.58     12.11 o 
  -4   1  15      387.37      377.80     26.90 o 
  -3   1  15      115.32      115.96     16.39 o 
  -2   1  15      462.08      499.55     18.88 o 
  -1   1  15      215.87      245.76     14.32 o 
   0   1  15      531.41      588.18     25.03 o 
   1   1  15      408.35      450.40     21.11 o 
   2   1  15      104.81      105.27     12.40 o 
   3   1  15      250.55      263.15     17.12 o 
   4   1  15        9.28        8.32      8.22 o 
   5   1  15      318.62      321.15     20.11 o 
   6   1  15        4.34       21.18     20.08 o 
   7   1  15      221.05      255.85     36.52 o 
  -6   2  15       59.02       60.11     14.74 o 
  -5   2  15       36.23       37.36      9.29 o 
  -4   2  15        4.12        2.94      6.75 o 
  -3   2  15      185.77      164.71     12.93 o 
  -2   2  15      153.69      162.30     20.43 o 
  -1   2  15      141.16      117.79     10.94 o 
   0   2  15      362.06      373.81     16.52 o 
   1   2  15      146.40      143.78     15.45 o 
   2   2  15      407.07      380.57     29.77 o 
   3   2  15      212.28      198.70     15.25 o 
   4   2  15      146.49      163.68     20.45 o 
   5   2  15       66.07       30.72      8.45 o 
   6   2  15       12.22       23.55     11.38 o 
   7   2  15       21.73        9.96     21.18 o 
  -6   3  15      126.07      115.46     16.82 o 
  -5   3  15        2.87       -2.44      7.76 o 
  -4   3  15      105.79       91.48     15.17 o 
  -3   3  15        0.41       -1.57      6.39 o 
  -2   3  15      311.64      291.25     19.16 o 
  -1   3  15        0.99       -4.07      5.48 o 
   0   3  15      198.94      189.42     12.85 o 
   1   3  15      157.18      148.96     11.68 o 
   2   3  15      252.80      229.33     16.05 o 
   3   3  15      414.80      404.25     20.10 o 
   4   3  15      207.00      190.00     20.26 o 
   5   3  15      199.91      206.29     21.25 o 
   6   3  15       12.52       12.95     10.36 o 
   7   3  15       80.59       88.76     15.26 o 
  -5   4  15       17.93       31.79      9.21 o 
  -4   4  15      234.79      232.40     29.63 o 
  -3   4  15       37.09       46.57      9.00 o 
  -2   4  15      333.23      321.97     21.30 o 
  -1   4  15      153.23      182.57     12.70 o 
   0   4  15      629.65      626.64     20.51 o 
   1   4  15       68.98       94.27     10.17 o 
   2   4  15      841.80      935.39     25.50 o 
   3   4  15       36.02       35.82      9.55 o 
   4   4  15      611.90      635.12     32.19 o 
   5   4  15       59.42       62.15     15.37 o 
   6   4  15      191.08      198.09     17.37 o 
   7   4  15       44.61       39.98     10.58 o 
  -5   5  15        0.44        1.05      8.71 o 
  -4   5  15       85.97       66.20     10.17 o 
  -3   5  15       99.06       95.02     10.98 o 
  -2   5  15        8.96       14.62      7.21 o 
  -1   5  15       14.40       20.29      7.48 o 
   0   5  15      143.75      143.13     12.52 o 
   1   5  15        5.12        2.50      5.65 o 
   2   5  15       45.72       33.72      9.33 o 
   3   5  15      288.28      307.42     17.99 o 
   4   5  15       33.98       30.65     12.55 o 
   5   5  15      255.97      253.84     22.96 o 
   6   5  15      236.67      222.89     18.33 o 
   7   5  15       98.34      138.64     14.69 o 
  -5   6  15       33.95        7.98     12.06 o 
  -4   6  15      269.38      283.30     21.94 o 
  -3   6  15        0.18       -3.52      6.57 o 
  -2   6  15      589.79      631.92     21.58 o 
  -1   6  15        8.97        9.51      6.80 o 
   0   6  15      899.11      862.62     24.48 o 
   1   6  15       15.29       13.31      9.73 o 
   2   6  15      546.11      578.52     23.07 o 
   3   6  15        0.14       22.17     11.21 o 
   4   6  15      260.22      257.82     22.76 o 
   5   6  15       17.98       14.52      9.81 o 
   6   6  15      176.53      179.23     21.06 o 
   7   6  15       25.20       24.07     11.92 o 
  -4   7  15       61.53       32.74     17.25 o 
  -3   7  15        5.24       -2.12      7.10 o 
  -2   7  15      121.90      106.58     11.42 o 
  -1   7  15        1.67        4.24      6.43 o 
   0   7  15       44.25       45.44      8.99 o 
   1   7  15       26.23       15.12      6.88 o 
   2   7  15      380.77      353.62     18.88 o 
   3   7  15       22.91       30.32     11.88 o 
   4   7  15      277.52      325.24     22.21 o 
   5   7  15      163.91      144.91     19.87 o 
   6   7  15       59.03       67.22     20.71 o 
   7   7  15       64.87       77.17     14.57 o 
  -4   8  15       27.09       27.34     13.18 o 
  -3   8  15       65.33       67.74     10.41 o 
  -2   8  15      347.61      369.35     17.61 o 
  -1   8  15       42.37       39.03      8.93 o 
   0   8  15      354.22      357.17     16.86 o 
   1   8  15       19.73       15.87      7.19 o 
   2   8  15      318.36      299.20     23.48 o 
   3   8  15       62.64       71.28     14.95 o 
   4   8  15       10.14        9.18      8.95 o 
   5   8  15        4.06        0.81      9.25 o 
   6   8  15       10.97       21.73     11.13 o 
   7   8  15        6.82       17.91     11.19 o 
  -4   9  15       39.17       25.58     14.91 o 
  -3   9  15       95.09       65.39     15.22 o 
  -2   9  15      104.63      113.42     12.01 o 
  -1   9  15        3.47       11.89      7.72 o 
   0   9  15      276.43      273.16     15.58 o 
   1   9  15        5.87       18.14      8.62 o 
   2   9  15      358.08      365.90     25.90 o 
   3   9  15        7.59        6.38      8.75 o 
   4   9  15      686.73      751.41     28.57 o 
   5   9  15        1.56       15.60     10.57 o 
   6   9  15      231.90      249.01     20.23 o 
   7   9  15        8.52        8.44     12.15 o 
  -3  10  15       18.97       23.49     13.03 o 
  -2  10  15       97.85       74.42     15.51 o 
  -1  10  15       18.41       17.95      8.30 o 
   0  10  15      181.66      196.92     13.98 o 
   1  10  15       15.49       23.76     16.08 o 
   2  10  15       44.48       34.56     12.37 o 
   3  10  15        2.34        0.28      8.69 o 
   4  10  15      144.81      134.39     15.35 o 
   5  10  15       18.84       32.59     15.45 o 
   6  10  15       12.70       13.18     10.82 o 
   7  10  15        1.05        6.10     11.94 o 
  -2  11  15       18.46        9.27     12.02 o 
  -1  11  15      211.09      227.03     35.65 o 
   0  11  15       92.82       83.92     12.00 o 
   1  11  15        1.08        6.05     10.05 o 
   2  11  15      122.00      130.17     26.68 o 
   3  11  15        6.28       -8.37      8.37 o 
   4  11  15      104.78      107.13     14.86 o 
   5  11  15       28.88       34.53     11.34 o 
   6  11  15      171.90      183.27     35.30 o 
   7  11  15       55.64       39.24     22.45 o 
  -2  12  15      127.54      145.68     50.55 o 
  -1  12  15      227.07      196.30     21.46 o 
   0  12  15      179.50      186.46     28.77 o 
   1  12  15       68.23       81.35     16.91 o 
   2  12  15      144.14      118.03     15.15 o 
   3  12  15       22.67       25.59     11.90 o 
   4  12  15       38.07       51.39     12.92 o 
   5  12  15        9.38       17.33     12.25 o 
   6  12  15      218.52      220.57     38.63 o 
  -1  13  15       64.74       70.74     24.03 o 
   1  13  15       87.77       88.83     17.73 o 
   2  13  15       19.78       14.61     12.06 o 
   3  13  15       10.85        6.56     10.57 o 
   4  13  15        4.64       10.32     11.41 o 
   5  13  15        7.86       -0.38     11.18 o 
   2  14  15       65.10       54.48     14.38 o 
   3  14  15      124.09      115.02     21.76 o 
   4  14  15       12.22       -0.96     11.95 o 
  -3  -6  16       51.44       59.51     14.04 o 
  -2  -6  16        4.54       40.68     14.16 o 
  -1  -6  16        3.78        5.08     10.97 o 
   0  -6  16       24.00       -9.01     14.78 o 
   1  -6  16       18.54       30.90     21.50 o 
   2  -6  16      690.46      762.03     57.46 o 
  -4  -5  16        1.95       10.07     15.94 o 
  -3  -5  16      136.33      127.45     14.82 o 
  -2  -5  16       17.34       19.76      9.88 o 
  -1  -5  16       82.72       86.33     16.12 o 
   0  -5  16        0.93       12.59     10.43 o 
   1  -5  16       45.53       60.23     21.42 o 
   2  -5  16      494.75      532.81     47.66 o 
   3  -5  16        8.22       17.39     13.88 o 
  -4  -4  16       17.37       17.47     10.75 o 
  -3  -4  16      337.92      321.78     24.11 o 
  -2  -4  16       84.60       90.85     12.37 o 
  -1  -4  16      259.82      243.09     19.28 o 
   0  -4  16        2.04        3.40     13.84 o 
   1  -4  16        9.52       20.27     10.45 o 
   2  -4  16        1.10       18.18     16.05 o 
   3  -4  16        2.03      -11.62     13.20 o 
   4  -4  16      684.94      723.53     39.03 o 
  -4  -3  16       10.96       15.52      9.73 o 
  -3  -3  16       88.68       78.17     12.23 o 
  -2  -3  16        6.99        5.29      8.24 o 
  -1  -3  16      384.29      391.87     20.87 o 
   0  -3  16        4.90        3.82      8.79 o 
   1  -3  16      394.92      373.44     21.59 o 
   2  -3  16        2.18        2.00      8.56 o 
   3  -3  16      215.00      241.31     32.49 o 
   4  -3  16      851.09     1026.24     73.35 o 
  -5  -2  16       71.14       60.33     15.26 o 
  -4  -2  16       10.38        6.67      8.55 o 
  -3  -2  16      132.19      146.47     13.71 o 
  -2  -2  16       49.94       55.44      9.95 o 
  -1  -2  16      777.66      858.57     37.64 o 
   0  -2  16       94.21       81.37     13.05 o 
   1  -2  16      459.84      506.83     23.60 o 
   2  -2  16        0.33       -0.20      9.01 o 
   3  -2  16       88.01       91.25     16.74 o 
   4  -2  16       14.71       19.60     16.05 o 
   5  -2  16       42.95       68.06     16.84 o 
  -5  -1  16      143.83      112.83     18.03 o 
  -4  -1  16       12.26       -2.41      8.23 o 
  -3  -1  16      118.83       93.85     11.84 o 
  -2  -1  16        1.25        0.38      6.80 o 
  -1  -1  16      294.23      253.11     16.94 o 
   0  -1  16       89.08       96.14     11.31 o 
   1  -1  16      651.12      587.62     25.22 o 
   2  -1  16       15.12       27.90     10.12 o 
   3  -1  16      441.92      446.92     22.90 o 
   4  -1  16        0.35        7.42     11.66 o 
   5  -1  16      132.66      195.98     28.77 o 
  -5   0  16      293.97      296.16     18.22 o 
  -4   0  16      135.88      132.18     13.47 o 
  -3   0  16      243.37      250.71     15.77 o 
  -2   0  16       42.12       36.29      8.95 o 
  -1   0  16      280.54      305.71     16.58 o 
   0   0  16      274.54      285.69     16.03 o 
   1   0  16     1167.51     1298.34     56.31 o 
   2   0  16       22.93       18.32      9.17 o 
   3   0  16      685.89      691.25     26.90 o 
   4   0  16        6.27        9.14      8.97 o 
   6   0  16       86.10      127.18     30.59 o 
  -5   1  16      240.76      215.07     17.12 o 
  -4   1  16        4.75       14.21      8.22 o 
  -3   1  16      284.21      230.58     15.38 o 
  -2   1  16       19.82       19.83      7.94 o 
  -1   1  16      289.70      240.72     14.99 o 
   0   1  16        5.05       11.30      7.35 o 
   1   1  16      406.12      351.94     20.40 o 
   2   1  16       62.77       41.18     15.37 o 
   3   1  16      604.72      713.09     27.23 o 
   4   1  16       16.94       19.74     10.89 o 
   5   1  16      433.29      481.65     29.98 o 
   6   1  16       13.16       48.61     23.47 o 
  -5   2  16      212.34      198.28     15.59 o 
  -4   2  16       85.97       78.65     11.10 o 
  -3   2  16      441.51      469.36     20.09 o 
  -2   2  16      462.99      491.46     19.98 o 
  -1   2  16      307.03      345.46     16.98 o 
   0   2  16      194.74      170.55     12.99 o 
   1   2  16      199.68      197.68     16.31 o 
   2   2  16      213.57      223.64     17.13 o 
   3   2  16      728.74      713.76     26.79 o 
   4   2  16        0.10        6.17      8.23 o 
   5   2  16      422.24      381.23     27.90 o 
   6   2  16        1.55       12.49     21.02 o 
  -5   3  16       31.21       26.35     10.16 o 
  -4   3  16       31.73       20.47      8.64 o 
  -3   3  16      327.99      364.82     18.03 o 
  -2   3  16       24.93       17.62      7.89 o 
  -1   3  16      501.64      527.30     20.01 o 
   0   3  16        2.93        4.73      6.54 o 
   1   3  16      671.06      652.36     25.47 o 
   2   3  16      106.85       99.07     12.95 o 
   3   3  16      608.14      625.45     25.24 o 
   4   3  16        6.45       -0.06     11.57 o 
   5   3  16      440.37      500.47     64.30 o 
   6   3  16      100.71      115.15     19.87 o 
  -5   4  16       26.05       19.50      9.91 o 
  -4   4  16      150.67      119.96     17.35 o 
  -3   4  16       84.05       76.10     10.31 o 
  -2   4  16       71.44       75.18     10.21 o 
  -1   4  16      156.66      125.58     19.19 o 
   0   4  16      181.04      180.65     13.27 o 
   1   4  16       87.17       76.75     15.64 o 
   2   4  16      104.72      115.73     13.41 o 
   3   4  16       70.68       91.62     12.65 o 
   4   4  16       86.51       83.73     20.39 o 
   5   4  16      458.96      482.35     31.24 o 
   6   4  16       24.40       22.64     14.28 o 
   7   4  16      286.21      265.57     25.81 o 
  -5   5  16        6.10       12.41     18.65 o 
  -4   5  16       34.22       25.72      9.19 o 
  -3   5  16       28.20       32.44     12.82 o 
  -2   5  16      107.36      114.70     11.81 o 
  -1   5  16      450.23      535.69     20.17 o 
   0   5  16      355.96      343.20     16.96 o 
   1   5  16      545.48      641.15     21.75 o 
   2   5  16      206.39      202.29     21.75 o 
   3   5  16      449.96      521.79     29.83 o 
   4   5  16      301.47      398.20     27.97 o 
   5   5  16      255.95      244.81     23.87 o 
   6   5  16       85.57       81.48     18.87 o 
   7   5  16      179.69      125.43     20.90 o 
  -4   6  16      152.46      148.76     13.98 o 
  -3   6  16        0.19        7.57      8.93 o 
  -2   6  16      165.23      145.54     12.83 o 
  -1   6  16        0.37        7.13      7.02 o 
   0   6  16       67.38       52.83     12.64 o 
   1   6  16       76.47       86.19     10.91 o 
   2   6  16       53.26       62.83     11.38 o 
   3   6  16      201.51      211.33     33.59 o 
   4   6  16       67.62       57.19     16.15 o 
   5   6  16      146.32      125.14     19.34 o 
   6   6  16       60.66       50.35     22.76 o 
   7   6  16      310.44      318.87     23.00 o 
  -4   7  16        1.70        0.16      9.22 o 
  -3   7  16        3.04       12.74      8.11 o 
  -2   7  16       42.66       46.71     15.20 o 
  -1   7  16        0.39        2.37      6.99 o 
   0   7  16      139.08      143.66     12.63 o 
   1   7  16      124.98      145.49     14.47 o 
   2   7  16      532.89      536.48     30.36 o 
   3   7  16      147.93      141.33     19.37 o 
   4   7  16      222.31      249.89     27.19 o 
   5   7  16      119.76      101.60     19.13 o 
   6   7  16       71.55       71.38     14.28 o 
   7   7  16       57.47       53.42     14.82 o 
  -3   8  16       68.08       65.59     10.97 o 
  -2   8  16      328.17      366.34     18.37 o 
  -1   8  16       10.48        3.14      7.37 o 
   0   8  16      308.86      315.66     17.65 o 
   1   8  16        6.53       10.98      8.48 o 
   2   8  16      271.20      246.97     22.67 o 
   3   8  16      149.98      173.42     20.93 o 
   4   8  16      179.73      180.97     24.30 o 
   5   8  16      285.82      358.22     28.18 o 
   6   8  16      176.57      176.74     17.84 o 
   7   8  16      115.31      101.34     16.66 o 
  -3   9  16       56.76       51.66     15.36 o 
  -2   9  16        7.39        3.44      8.53 o 
  -1   9  16        0.01        7.31      8.05 o 
   0   9  16       62.56       40.75     11.93 o 
   1   9  16       10.05       13.70     11.77 o 
   2   9  16       63.84       32.18     13.63 o 
   3   9  16       31.49       38.34     13.48 o 
   4   9  16      183.08      165.05     44.03 o 
   5   9  16       70.74       74.71     13.74 o 
   6   9  16       50.67       37.74     13.16 o 
   7   9  16       60.97       68.91     18.19 o 
  -2  10  16       73.74       60.45     12.53 o 
  -1  10  16      273.30      245.30     18.47 o 
   0  10  16      327.39      372.65     28.14 o 
   1  10  16       61.48       43.19     13.79 o 
   2  10  16      326.98      311.70     26.03 o 
   3  10  16       17.39        5.44     12.26 o 
   4  10  16      440.30      419.95     30.23 o 
   5  10  16      114.67      117.36     15.94 o 
   6  10  16      191.44      198.88     20.02 o 
  -2  11  16      128.04       98.89     27.74 o 
  -1  11  16       40.24       19.83     18.89 o 
   0  11  16      175.25      174.07     21.29 o 
   1  11  16        4.66       -5.16     11.36 o 
   2  11  16      153.57      148.06     19.85 o 
   3  11  16       12.63        6.42     13.05 o 
   4  11  16       69.17       81.56     14.11 o 
   5  11  16       17.40        7.51     11.40 o 
   6  11  16      132.98      136.90     18.21 o 
  -1  12  16       78.56       80.44     18.10 o 
   0  12  16       29.93       22.92     17.63 o 
   1  12  16      212.79      235.26     37.03 o 
   2  12  16      127.60      130.08     30.31 o 
   3  12  16       56.80       45.57     16.29 o 
   4  12  16       63.54       62.49     14.28 o 
   5  12  16       11.21       17.11     12.03 o 
   1  13  16       26.30       10.05     14.19 o 
   2  13  16      416.07      478.31     91.45 o 
   3  13  16       19.49       26.39     15.29 o 
   4  13  16      170.78      198.17     22.69 o 
  -2  -5  17      245.73      215.90     20.85 o 
  -1  -5  17        0.22       16.26     11.78 o 
   0  -5  17        1.55       10.18     11.55 o 
   1  -5  17        0.78        5.85     18.42 o 
  -3  -4  17       11.70        5.27     10.82 o 
  -2  -4  17      247.23      257.66     17.91 o 
  -1  -4  17        0.51       -5.92      9.19 o 
   0  -4  17       10.40       11.21     10.62 o 
   1  -4  17        3.75        8.30     11.18 o 
   2  -4  17      323.81      356.23     39.76 o 
  -3  -3  17        0.82        3.80      9.76 o 
  -2  -3  17       71.08       76.68     12.36 o 
  -1  -3  17        9.87       19.75     10.47 o 
   0  -3  17      244.71      253.21     19.78 o 
   1  -3  17       31.22       21.26     10.63 o 
   2  -3  17        8.15        9.48     12.67 o 
   3  -3  17        3.58       12.73     16.12 o 
  -4  -2  17       11.63       13.37     10.74 o 
  -3  -2  17       13.62       17.79      9.85 o 
  -2  -2  17        1.27       11.89      8.17 o 
  -1  -2  17       22.95       32.16      9.78 o 
   0  -2  17      439.21      464.77     24.27 o 
   1  -2  17       14.54       22.24     10.21 o 
   2  -2  17       35.67       31.53     10.99 o 
   3  -2  17        8.99       14.39     14.78 o 
   4  -2  17      127.90       93.11     26.00 o 
  -4  -1  17        4.65        3.32      9.75 o 
  -3  -1  17       49.83       47.63     17.09 o 
  -2  -1  17      105.28      105.11     12.75 o 
  -1  -1  17       75.97       68.65     11.06 o 
   0  -1  17      151.97      175.02     17.32 o 
   1  -1  17      170.63      182.17     16.86 o 
   2  -1  17      224.57      245.87     18.65 o 
   3  -1  17      162.13      172.16     16.73 o 
   4  -1  17        5.83       14.39     15.97 o 
  -4   0  17       31.71       29.89     12.71 o 
  -3   0  17       29.05       43.27     10.29 o 
  -2   0  17        1.45        5.88      7.82 o 
  -1   0  17       41.35       24.39      8.33 o 
   0   0  17        6.06       20.84      9.82 o 
   1   0  17      117.70      104.21     16.35 o 
   2   0  17      793.34      783.55     36.43 o 
   3   0  17       47.46       39.26     11.30 o 
   4   0  17      105.90      120.17     15.14 o 
  -4   1  17       40.53       46.88     20.57 o 
  -3   1  17      153.80      148.92     14.06 o 
  -2   1  17        0.44        7.53      7.76 o 
  -1   1  17      310.71      297.71     17.17 o 
   0   1  17        0.42        7.36      7.61 o 
   1   1  17      262.96      247.53     19.83 o 
   2   1  17      164.67      153.30     15.89 o 
   3   1  17      348.04      325.31     20.59 o 
   4   1  17      270.69      291.25     20.34 o 
   5   1  17      204.36      144.17     29.48 o 
  -4   2  17        1.37       -0.76      9.15 o 
  -3   2  17       74.27       60.49     10.83 o 
  -2   2  17       20.21       26.17      8.94 o 
  -1   2  17       80.81       68.06     11.39 o 
   0   2  17       28.99       19.75      8.47 o 
   1   2  17      174.83      190.79     17.02 o 
   2   2  17        4.50       -0.27      8.19 o 
   3   2  17      447.67      425.74     22.75 o 
   4   2  17      561.84      651.77     34.57 o 
   5   2  17      190.75      177.91     21.71 o 
  -4   3  17       37.52       45.31     12.72 o 
  -3   3  17      462.15      499.35     21.47 o 
  -2   3  17        0.10        1.01      7.54 o 
  -1   3  17      302.54      298.73     20.60 o 
   0   3  17        7.42       17.65      8.20 o 
   1   3  17      439.58      446.80     22.56 o 
   2   3  17       20.49       13.07      9.34 o 
   3   3  17      160.37      161.20     15.60 o 
   4   3  17      202.04      208.13     36.20 o 
   5   3  17      138.05      128.70     20.78 o 
   6   3  17      176.45      129.05     21.02 o 
  -4   4  17       18.88       10.19      9.44 o 
  -3   4  17      127.14      148.76     13.87 o 
  -2   4  17        0.86        7.06      7.66 o 
  -1   4  17       89.23       87.52     11.43 o 
   0   4  17       18.36       19.81      8.13 o 
   1   4  17      301.39      303.89     19.89 o 
   2   4  17        0.07        0.55      8.52 o 
   3   4  17      540.95      558.29     31.66 o 
   4   4  17       35.00       27.50     14.24 o 
   5   4  17      774.83      788.48     39.42 o 
   6   4  17      193.64      196.24     23.87 o 
  -4   5  17       37.29       46.00     10.55 o 
  -3   5  17      171.91      167.92     16.30 o 
  -2   5  17       59.60       45.25      9.69 o 
  -1   5  17      304.58      259.13     16.11 o 
   0   5  17        0.45       -1.71      7.36 o 
   1   5  17       97.58       70.85     12.10 o 
   2   5  17        7.59       -0.02      8.07 o 
   3   5  17      270.04      293.62     25.26 o 
   4   5  17       24.03       27.68     13.56 o 
   5   5  17      173.43      118.67     20.25 o 
   6   5  17      126.70      111.88     22.01 o 
  -3   6  17      123.07      116.32     13.14 o 
  -2   6  17       60.14       44.19      9.87 o 
  -1   6  17      138.75      162.87     14.82 o 
   0   6  17        2.09        3.04      7.14 o 
   1   6  17       76.31       61.36     11.67 o 
   2   6  17       26.21       10.89      9.22 o 
   3   6  17      258.44      253.88     35.49 o 
   4   6  17       45.86       25.45     14.15 o 
   5   6  17      289.22      271.14     33.32 o 
   6   6  17       82.99       78.09     18.81 o 
  -3   7  17       42.25       37.34     10.30 o 
  -2   7  17       67.14       63.01     10.93 o 
  -1   7  17      128.52      154.22     13.78 o 
   0   7  17      145.99      133.65     12.91 o 
   1   7  17       92.57       83.75     14.65 o 
   2   7  17       16.04        7.49     11.11 o 
   3   7  17       58.35       70.03     16.50 o 
   4   7  17       29.50       23.11     14.44 o 
   5   7  17      357.64      388.28     30.18 o 
   6   7  17        9.99       23.28     16.23 o 
  -3   8  17       63.47       66.78     11.94 o 
  -2   8  17       49.18       44.80     10.71 o 
  -1   8  17      181.08      183.40     15.44 o 
   0   8  17       24.50       13.30      8.77 o 
   1   8  17       61.78       45.12     11.64 o 
   2   8  17        8.58       -0.22     11.88 o 
   3   8  17        1.34      -10.69     11.13 o 
   4   8  17       20.20       22.45     14.53 o 
   5   8  17       69.84       80.45     18.78 o 
   6   8  17       62.07       42.43     17.60 o 
  -2   9  17        4.26        5.15      8.74 o 
  -1   9  17       50.49       46.79     10.54 o 
   0   9  17      210.60      236.63     16.18 o 
   1   9  17       76.60      116.54     37.74 o 
   2   9  17      247.72      274.74     30.47 o 
   3   9  17       22.05       40.33     15.29 o 
   4   9  17       61.43       85.43     18.64 o 
   5   9  17       36.59       26.53     16.37 o 
   6   9  17        4.25       -1.42     15.78 o 
  -1  10  17       36.91       25.81      9.84 o 
   0  10  17       21.35       17.39     10.55 o 
   1  10  17      334.44      317.84     26.30 o 
   2  10  17       73.09       54.78     15.48 o 
   3  10  17       80.90       62.32     17.30 o 
   4  10  17       47.72       39.22     16.35 o 
   5  10  17        3.52       15.10     13.66 o 
  -1  11  17      152.07      192.62     18.28 o 
   0  11  17        4.26       15.14     16.20 o 
   1  11  17       11.38       11.42     13.57 o 
   2  11  17      119.65      103.82     20.10 o 
   3  11  17       25.05        4.13     14.39 o 
   4  11  17      159.07      175.00     23.85 o 
   5  11  17        4.91      -11.58     14.28 o 
   1  12  17       46.08       42.99     16.84 o 
   2  12  17      198.02      182.57     23.55 o 
   3  12  17      357.46      409.25     45.80 o 
   4  12  17      268.24      272.31     27.89 o 
  -2  -3  18        1.89       -1.05      9.93 o 
  -1  -3  18        4.15        7.33     11.94 o 
   0  -3  18       89.06      100.14     15.93 o 
   1  -3  18        4.96       20.51     11.69 o 
   2  -3  18       25.86       15.02     20.00 o 
  -2  -2  18        9.44       -2.18      9.38 o 
  -1  -2  18        0.20        4.31     11.86 o 
   0  -2  18       47.82       27.40     11.51 o 
   1  -2  18        0.11        0.26      9.84 o 
   2  -2  18        7.56       -2.35     10.25 o 
   3  -2  18        0.25        5.77     17.39 o 
  -3  -1  18        1.14        0.58     11.01 o 
  -2  -1  18      112.20       94.98     12.93 o 
  -1  -1  18        0.55        3.89      8.72 o 
   0  -1  18        4.28       17.78     10.96 o 
   1  -1  18        0.36       14.81     10.49 o 
   2  -1  18       45.24       17.84     10.36 o 
   3  -1  18        9.91       18.10     11.49 o 
  -3   0  18       10.70        0.04     11.29 o 
  -2   0  18      107.36      102.59     13.42 o 
  -1   0  18        7.02       -0.71      8.14 o 
   0   0  18       11.21       11.88     10.90 o 
   1   0  18       24.14       17.21     10.46 o 
   2   0  18      134.16      128.99     18.29 o 
   3   0  18       33.94       18.17     11.67 o 
   4   0  18        1.69       15.12     13.65 o 
  -3   1  18       27.77       28.36     10.69 o 
  -2   1  18        3.52        8.17      8.49 o 
  -1   1  18        2.83        5.49      7.91 o 
   0   1  18       34.34       18.33     10.68 o 
   1   1  18        9.08        9.48     10.14 o 
   2   1  18        5.21       -2.38      9.24 o 
   3   1  18        8.00       16.63     10.15 o 
   4   1  18       88.69       72.20     18.26 o 
  -3   2  18      398.44      395.58     24.98 o 
  -2   2  18        0.85       -4.08      8.22 o 
  -1   2  18       77.08       68.27     11.39 o 
   0   2  18       81.78      111.17     29.76 o 
   1   2  18       62.90       63.07     13.21 o 
   2   2  18        3.08       11.08     10.26 o 
   3   2  18       94.06       92.37     18.18 o 
   4   2  18      197.58      195.84     23.61 o 
   5   2  18       48.66       43.29     17.42 o 
  -3   3  18      727.51      775.26    106.43 o 
  -2   3  18       28.25       18.03      9.36 o 
  -1   3  18       91.82       99.10     12.47 o 
   0   3  18        2.20        0.13      7.88 o 
   1   3  18       21.54       20.74     10.38 o 
   2   3  18       30.61       25.54     18.93 o 
   3   3  18        4.42        0.73      9.44 o 
   4   3  18       61.21       62.32     24.62 o 
   5   3  18      101.33      105.80     20.20 o 
  -3   4  18      310.82      266.82     17.91 o 
  -2   4  18        9.18       25.27     10.01 o 
  -1   4  18      593.46      595.52     23.05 o 
   0   4  18       44.61       39.19     11.32 o 
   1   4  18      204.59      233.53     18.83 o 
   2   4  18       23.57       15.81      9.64 o 
   3   4  18       60.62       39.59     30.87 o 
   4   4  18        9.78       22.71     14.87 o 
   5   4  18       59.50       71.53     19.05 o 
  -3   5  18      160.31      143.56     15.11 o 
  -2   5  18       10.87        8.26      8.85 o 
  -1   5  18      889.35     1050.21     30.49 o 
   0   5  18        5.64       18.28      8.66 o 
   1   5  18      207.96      193.59     17.47 o 
   2   5  18        0.32       12.66      9.40 o 
   3   5  18      199.90      177.88     35.01 o 
   4   5  18       11.50       19.51     14.13 o 
   5   5  18       75.76       89.26     19.77 o 
  -3   6  18        1.93        1.19     10.07 o 
  -2   6  18       16.83        9.04      9.40 o 
  -1   6  18      506.03      516.12     22.93 o 
   0   6  18        6.60       15.34     10.03 o 
   1   6  18      579.05      546.08     28.37 o 
   2   6  18       99.36      128.97     20.07 o 
   3   6  18      217.16      195.66     23.22 o 
   4   6  18        1.16       17.31     14.03 o 
   5   6  18       52.70       48.72     18.71 o 
  -2   7  18       81.27       93.24     13.12 o 
  -1   7  18       92.61       89.08     12.43 o 
   0   7  18       37.80       37.41     10.40 o 
   1   7  18      633.76      716.92     50.50 o 
   2   7  18        0.19        9.51     11.87 o 
   3   7  18      158.91      122.13     22.05 o 
   4   7  18        3.05        6.70     13.88 o 
   5   7  18      167.22      184.18     25.68 o 
  -2   8  18        9.67        9.27      9.33 o 
  -1   8  18       21.40       31.81     10.19 o 
   0   8  18        0.22       10.10     10.21 o 
   1   8  18      482.09      493.24     57.38 o 
   2   8  18       47.16       43.89     16.13 o 
   3   8  18      376.83      476.71     63.67 o 
   4   8  18      117.51      103.31     20.84 o 
   5   8  18      225.66      193.87     25.89 o 
  -1   9  18      260.87      272.60     17.90 o 
   0   9  18        1.77        8.92     14.99 o 
   1   9  18       28.54       37.74     14.68 o 
   2   9  18        3.97      -21.46     21.46 o 
   3   9  18      306.03      294.63     35.84 o 
   4   9  18        9.91       -0.87     13.42 o 
   5   9  18       78.81       70.27     26.79 o 
   0  10  18       80.51       64.33     23.00 o 
   1  10  18       21.13       31.18     15.85 o 
   2  10  18       23.90        1.54     13.33 o 
   3  10  18      158.86      183.00     30.43 o 
   4  10  18       65.72       77.62     19.78 o 
   1  11  18      193.90      216.58     39.05 o 
   2  11  18       35.91       12.74     14.53 o 
   3  11  18       63.86       71.79     25.49 o 
  -1  -1  19        0.96       19.88     14.41 o 
   0  -1  19      106.02       68.33     15.03 o 
   1  -1  19       28.57       20.97     12.32 o 
  -1   0  19       14.56       11.65     12.25 o 
   0   0  19       72.45       91.74     15.72 o 
   1   0  19        1.04        0.80     10.97 o 
   2   0  19      112.55      100.96     16.33 o 
  -2   1  19       77.46       87.51     15.79 o 
  -1   1  19       16.82       15.55      9.69 o 
   0   1  19      251.82      259.86     34.77 o 
   1   1  19        2.63        6.46     10.67 o 
   2   1  19      107.75      108.74     22.25 o 
   3   1  19        2.76        9.93     11.19 o 
  -2   2  19      159.59      157.77     15.52 o 
  -1   2  19       11.06       22.13     10.20 o 
   0   2  19       25.46       21.90     12.22 o 
   1   2  19       10.24       12.26     10.05 o 
   2   2  19        5.42        5.49     10.45 o 
   3   2  19        0.10       -1.17     10.26 o 
  -2   3  19      308.73      308.35     19.22 o 
  -1   3  19        5.24        5.16      8.90 o 
   0   3  19       60.53       35.36     11.98 o 
   1   3  19       22.16       21.61     14.20 o 
   2   3  19      131.77      140.51     19.71 o 
   3   3  19        7.91       -2.99     13.47 o 
   4   3  19       48.13       46.16     32.17 o 
  -2   4  19      129.27      131.05     16.53 o 
  -1   4  19      261.22      259.07     33.20 o 
   0   4  19      118.27      109.27     15.47 o 
   1   4  19       74.87       68.14     13.91 o 
   2   4  19       27.90       30.25     11.27 o 
   3   4  19       41.93       48.32     18.06 o 
   4   4  19        1.33       -9.27     14.70 o 
  -2   5  19      144.39      160.39     30.31 o 
  -1   5  19      142.94      157.40     15.35 o 
   0   5  19      402.68      377.34     28.43 o 
   1   5  19       25.85        5.04     10.16 o 
   2   5  19       32.23        0.80     13.24 o 
   3   5  19       86.35       96.74     20.93 o 
   4   5  19       45.15       34.67     16.94 o 
  -1   6  19      220.25      218.54     19.67 o 
   0   6  19       35.71       43.14     12.93 o 
   1   6  19      302.27      304.90     21.99 o 
   2   6  19       40.87       52.47     17.49 o 
   3   6  19      157.67      138.68     23.10 o 
   4   6  19       39.45       49.68     18.00 o 
  -1   7  19      101.89       90.84     13.12 o 
   0   7  19      141.76      143.09     17.21 o 
   1   7  19      414.14      511.97    125.63 o 
   2   7  19      390.26      440.64     31.97 o 
   3   7  19      116.02       97.19     22.57 o 
   4   7  19       20.55       33.74     17.77 o 
   0   8  19       30.19       24.92     11.27 o 
   1   8  19      138.45      126.52     21.04 o 
   2   8  19       11.87       16.90     14.78 o 
   3   8  19      154.79      144.17     39.44 o 
   4   8  19       20.64       44.34     28.22 o 
   1   9  19      356.85      392.18     30.42 o 
   2   9  19       12.28       11.59     14.35 o 
   3   9  19      555.20      681.33     53.83 o 
   0   3  20      120.31      150.18     33.20 o 
   1   3  20        7.17        8.56     12.96 o 
   0   4  20      109.38      121.34     33.99 o 
   1   4  20       27.20       30.14     14.02 o 
   2   4  20       32.91       36.91     21.34 o 
   1   5  20       14.06       16.24     13.58 o 
   2   5  20       47.28       90.11     28.22 o 
   1   6  20       20.81       28.61     21.42 o 
   2   6  20      178.98      160.69     34.54 o 
                                                 
